# Supplementary material for: Nanotechnological synergy of mangiferin and curcumin in modulating PI3K/Akt/mTOR pathway: a novel front in ovarian cancer precision therapeutics
Source: Front Pharmacol. 2024 Jan 4;14:1276209. doi: 10.3389/fphar.2023.1276209 (PMC10794632; doi:10.3389/fphar.2023.1276209)
Supplement: Supplementary file 2 [file Table3.XLSX]

## Sheet: Sheet1
Time	apo	pi3k-M	pi3k-M-C
0	2	0	0
0.100002	2.963	0.963	1.35
0.200004	3.424	1.424	1.452
0.300006	3.37	1.37	2.162
0.400008	3.564	1.564	2.739
0.50001	3.498	1.498	2.562
0.600012	3.552	1.552	2.568
0.700014	3.491	1.491	2.89
0.800016	3.694	1.694	2.31
0.900018	3.456	1.456	2.333
1.00002	3.563	1.563	2.581
1.10002	3.607	1.607	2.669
1.20002	3.68	1.68	2.33
1.30003	3.488	1.488	2.274
1.40003	3.62	1.62	2.312
1.50003	3.478	1.478	2.296
1.60003	3.433	1.433	2.609
1.70003	3.733	1.733	2.53
1.80004	3.432	1.432	3.067
1.90004	3.606	1.606	3.514
2.00004	3.774	1.774	3.401
2.10004	3.47	1.47	3.284
2.20004	3.358	1.358	3.494
2.30005	3.53	1.53	3.551
2.40005	3.402	1.402	3.675
2.50005	3.269	1.269	3.645
2.60005	3.375	1.375	3.868
2.70005	3.402	1.402	4.025
2.80006	3.349	1.349	3.701
2.90006	3.212	1.212	3.518
3.00006	3.297	1.297	3.737
3.10006	3.376	1.376	3.671
3.20006	3.37	1.37	3.57
3.30007	3.456	1.456	3.672
3.40007	3.222	1.222	3.937
3.50007	3.404	1.404	3.841
3.60007	3.202	1.202	3.794
3.70007	3.443	1.443	4.064
3.80008	3.453	1.453	3.993
3.90008	3.526	1.526	3.668
4.00008	3.458	1.458	3.458
4.10008	3.571	1.571	3.54
4.20008	3.404	1.404	3.636
4.30009	3.467	1.467	3.547
4.40009	3.494	1.494	3.65
4.50009	3.509	1.509	3.708
4.60009	3.299	1.299	3.516
4.70009	3.471	1.471	3.533
4.8001	3.436	1.436	3.8
4.9001	3.418	1.418	3.7
5.0001	3.398	1.398	3.299
5.1001	3.51	1.51	3.671
5.2001	3.235	1.235	3.733
5.30011	3.346	1.346	3.614
5.40011	3.615	1.615	3.884
5.50011	3.516	1.516	3.677
5.60011	3.417	1.417	3.666
5.70011	3.476	1.476	3.54
5.80012	3.422	1.422	3.675
5.90012	3.326	1.326	3.557
6.00012	3.318	1.318	3.586
6.10012	3.51	1.51	3.559
6.20012	3.472	1.472	3.597
6.30013	3.537	1.537	3.487
6.40013	3.535	1.535	3.441
6.50013	3.558	1.558	3.37
6.60013	3.753	1.753	3.438
6.70013	3.83	1.83	3.587
6.80014	3.835	1.835	3.348
6.90014	3.406	1.406	3.481
7.00014	3.559	1.559	3.586
7.10014	3.69	1.69	3.88
7.20014	3.431	1.431	4.103
7.30015	3.549	1.549	4.056
7.40015	3.569	1.569	3.976
7.50015	3.314	1.314	3.796
7.60015	3.309	1.309	3.943
7.70015	3.545	1.545	3.982
7.80016	3.527	1.527	4.009
7.90016	3.675	1.675	3.928
8.00016	3.651	1.651	4.219
8.10016	3.642	1.642	4.166
8.20016	3.788	1.788	4.186
8.30017	3.848	1.848	4.139
8.40017	3.79	1.79	4.237
8.50017	3.768	1.768	4.008
8.60017	3.868	1.868	3.894
8.70017	3.884	1.884	3.956
8.80018	4.195	2.195	4.211
8.90018	3.915	1.915	4.148
9.00018	3.913	1.913	4.18
9.10018	3.994	1.994	3.902
9.20018	3.96	1.96	3.905
9.30019	3.891	1.891	4.138
9.40019	3.788	1.788	4.036
9.50019	3.767	1.767	3.809
9.60019	3.842	1.842	4.025
9.70019	3.976	1.976	4.177
9.8002	3.828	1.828	3.712
9.9002	3.756	1.756	4.004
10.0002	3.88	1.88	3.945
10.1002	3.772	1.772	4.049
10.2002	3.748	1.748	3.858
10.3002	3.826	1.826	4.178
10.4002	3.912	1.912	4.154
10.5002	3.932	1.932	4.25
10.6002	3.969	1.969	4.248
10.7002	4.007	2.007	4.363
10.8002	4.048	2.048	4.411
10.9002	4.226	2.226	4.458
11.0002	4.063	2.063	4.303
11.1002	4.247	2.247	4.18
11.2002	4.07	2.07	3.724
11.3002	3.901	1.901	3.825
11.4002	4.04	2.04	3.812
11.5002	3.941	1.941	4.187
11.6002	3.902	1.902	4.104
11.7002	4.018	2.018	4.053
11.8002	3.987	1.987	4.233
11.9002	3.973	1.973	3.883
12.0002	3.944	1.944	3.785
12.1002	3.815	1.815	3.913
12.2002	3.958	1.958	3.818
12.3002	4.069	2.069	3.668
12.4002	3.874	1.874	4.043
12.5002	3.986	1.986	4.281
12.6003	4.002	2.002	4.319
12.7003	4.089	2.089	4.376
12.8003	3.839	1.839	4.072
12.9003	3.968	1.968	4.283
13.0003	4.186	2.186	4.149
13.1003	4.043	2.043	4.496
13.2003	4.047	2.047	4.271
13.3003	4.05	2.05	3.856
13.4003	3.967	1.967	3.997
13.5003	3.874	1.874	3.875
13.6003	4.003	2.003	3.787
13.7003	4.068	2.068	4.007
13.8003	3.812	1.812	3.851
13.9003	4.099	2.099	4.032
14.0003	4.196	2.196	3.699
14.1003	3.979	1.979	3.85
14.2003	4.084	2.084	3.742
14.3003	4.183	2.183	3.92
14.4003	4.119	2.119	4.081
14.5003	4.293	2.293	4.332
14.6003	4.198	2.198	4.416
14.7003	4.26	2.26	4.344
14.8003	4.215	2.215	4.066
14.9003	4.467	2.467	4.307
15.0003	4.306	2.306	4.229
15.1003	4.235	2.235	4.213
15.2003	4.199	2.199	4.29
15.3003	4.17	2.17	4.215
15.4003	4.202	2.202	4.227
15.5003	4.251	2.251	4.113
15.6003	4.159	2.159	4.167
15.7003	4.059	2.059	4.253
15.8003	4.217	2.217	4.291
15.9003	4.202	2.202	4.297
16.0003	4.143	2.143	4.12
16.1003	4.13	2.13	4.142
16.2003	4.434	2.434	3.857
16.3003	4.225	2.225	4.125
16.4003	4.191	2.191	4.17
16.5003	4.136	2.136	3.956
16.6003	4.087	2.087	4.116
16.7003	4.319	2.319	4.214
16.8003	4.254	2.254	4.159
16.9003	4.324	2.324	3.954
17.0003	4.409	2.409	3.903
17.1003	4.386	2.386	3.799
17.2003	4.322	2.322	3.928
17.3003	4.377	2.377	4.238
17.4003	4.34	2.34	4.212
17.5004	4.359	2.359	4.055
17.6004	4.431	2.431	4.195
17.7004	4.39	2.39	4.008
17.8004	4.412	2.412	3.885
17.9004	4.438	2.438	3.799
18.0004	4.399	2.399	3.738
18.1004	4.519	2.519	3.936
18.2004	4.36	2.36	3.648
18.3004	4.285	2.285	3.5
18.4004	4.369	2.369	3.674
18.5004	4.361	2.361	3.382
18.6004	4.333	2.333	3.599
18.7004	4.347	2.347	3.654
18.8004	4.287	2.287	3.597
18.9004	4.236	2.236	3.662
19.0004	4.312	2.312	3.8
19.1004	4.262	2.262	3.785
19.2004	4.495	2.495	3.628
19.3004	4.444	2.444	3.637
19.4004	4.485	2.485	3.703
19.5004	4.58	2.58	3.77
19.6004	4.426	2.426	3.908
19.7004	4.673	2.673	4.062
19.8004	4.587	2.587	3.975
19.9004	4.316	2.316	3.918
20.0004	4.381	2.381	3.897
20.1004	4.49	2.49	3.888
20.2004	4.432	2.432	4.069
20.3004	4.364	2.364	3.883
20.4004	4.324	2.324	4.109
20.5004	4.435	2.435	4.136
20.6004	4.384	2.384	4.145
20.7004	4.426	2.426	4.246
20.8004	4.339	2.339	3.955
20.9004	4.408	2.408	3.896
21.0004	4.481	2.481	4.034
21.1004	4.347	2.347	4.008
21.2004	4.332	2.332	4.049
21.3004	4.335	2.335	3.902
21.4004	4.398	2.398	3.918
21.5004	4.373	2.373	3.842
21.6004	4.487	2.487	3.702
21.7004	4.487	2.487	3.663
21.8004	4.433	2.433	3.849
21.9004	4.498	2.498	3.697
22.0004	4.464	2.464	3.665
22.1004	4.45	2.45	3.759
22.2004	4.64	2.64	3.491
22.3004	4.703	2.703	3.516
22.4004	4.618	2.618	3.621
22.5005	4.621	2.621	3.773
22.6005	4.604	2.604	3.925
22.7005	4.714	2.714	4.052
22.8005	4.653	2.653	3.949
22.9005	4.814	2.814	3.783
23.0005	4.59	2.59	4.024
23.1005	4.859	2.859	3.887
23.2005	4.764	2.764	3.869
23.3005	4.915	2.915	3.8
23.4005	4.75	2.75	3.96
23.5005	4.642	2.642	3.77
23.6005	4.812	2.812	3.978
23.7005	4.747	2.747	3.86
23.8005	4.9	2.9	3.919
23.9005	4.92	2.92	3.864
24.0005	4.739	2.739	3.893
24.1005	4.796	2.796	3.817
24.2005	4.718	2.718	3.816
24.3005	4.77	2.77	3.845
24.4005	4.905	2.905	3.943
24.5005	4.925	2.925	3.702
24.6005	5.036	3.036	3.825
24.7005	4.765	2.765	3.697
24.8005	4.72	2.72	3.753
24.9005	4.643	2.643	3.81
25.0005	4.914	2.914	3.923
25.1005	4.847	2.847	3.923
25.2005	4.7	2.7	4.036
25.3005	4.944	2.944	4.048
25.4005	4.67	2.67	3.937
25.5005	4.767	2.767	3.939
25.6005	4.774	2.774	4.092
25.7005	5.021	3.021	4.024
25.8005	4.86	2.86	3.833
25.9005	4.78	2.78	3.818
26.0005	4.794	2.794	3.766
26.1005	4.679	2.679	3.738
26.2005	4.748	2.748	3.667
26.3005	4.841	2.841	3.788
26.4005	4.806	2.806	3.784
26.5005	4.762	2.762	3.777
26.6005	4.731	2.731	3.904
26.7005	4.716	2.716	3.788
26.8005	4.803	2.803	3.702
26.9005	4.793	2.793	3.792
27.0005	4.796	2.796	3.821
27.1005	4.816	2.816	3.868
27.2005	4.751	2.751	3.705
27.3005	4.851	2.851	3.804
27.4005	4.775	2.775	3.795
27.5006	4.735	2.735	3.952
27.6006	4.813	2.813	3.859
27.7006	4.88	2.88	3.8
27.8006	4.984	2.984	3.819
27.9006	4.772	2.772	3.615
28.0006	4.787	2.787	3.843
28.1006	4.975	2.975	3.849
28.2006	4.996	2.996	3.842
28.3006	4.939	2.939	3.773
28.4006	4.9	2.9	3.831
28.5006	4.834	2.834	3.908
28.6006	4.969	2.969	3.828
28.7006	5.03	3.03	3.872
28.8006	4.908	2.908	3.787
28.9006	4.993	2.993	3.838
29.0006	4.958	2.958	3.912
29.1006	5.024	3.024	4.086
29.2006	4.994	2.994	3.892
29.3006	4.985	2.985	3.952
29.4006	4.981	2.981	4.157
29.5006	4.995	2.995	3.979
29.6006	4.989	2.989	3.989
29.7006	4.896	2.896	4.056
29.8006	4.871	2.871	4.194
29.9006	4.786	2.786	3.924
30.0006	4.91	2.91	3.829
30.1006	4.75	2.75	4.023
30.2006	4.821	2.821	3.92
30.3006	4.759	2.759	3.804
30.4006	4.852	2.852	4.055
30.5006	4.952	2.952	4.062
30.6006	4.814	2.814	3.793
30.7006	4.823	2.823	3.918
30.8006	4.78	2.78	3.916
30.9006	4.786	2.786	3.967
31.0006	4.888	2.888	4.045
31.1006	4.775	2.775	3.988
31.2006	4.744	2.744	3.902
31.3006	4.741	2.741	4.016
31.4006	4.82	2.82	4.002
31.5006	4.787	2.787	3.981
31.6006	4.71	2.71	3.94
31.7006	4.765	2.765	3.944
31.8006	4.856	2.856	3.993
31.9006	4.821	2.821	3.704
32.0006	4.775	2.775	3.814
32.1006	4.856	2.856	3.764
32.2006	4.939	2.939	3.748
32.3006	4.907	2.907	3.826
32.4006	4.818	2.818	3.989
32.5007	4.795	2.795	3.909
32.6007	4.841	2.841	3.785
32.7007	4.779	2.779	3.812
32.8007	4.687	2.687	3.977
32.9007	4.75	2.75	3.851
33.0007	4.845	2.845	3.902
33.1007	4.861	2.861	4.036
33.2007	4.969	2.969	3.894
33.3007	4.984	2.984	3.926
33.4007	4.913	2.913	3.82
33.5007	4.932	2.932	3.815
33.6007	4.884	2.884	3.772
33.7007	4.861	2.861	3.89
33.8007	4.868	2.868	4.042
33.9007	4.888	2.888	3.821
34.0007	4.915	2.915	4.046
34.1007	4.958	2.958	3.927
34.2007	4.923	2.923	3.956
34.3007	4.956	2.956	3.63
34.4007	4.975	2.975	3.829
34.5007	4.874	2.874	3.86
34.6007	4.975	2.975	3.782
34.7007	4.963	2.963	3.761
34.8007	5.002	3.002	3.917
34.9007	4.979	2.979	3.781
35.0007	4.882	2.882	3.938
35.1007	4.922	2.922	3.95
35.2007	4.904	2.904	3.912
35.3007	4.939	2.939	3.806
35.4007	4.976	2.976	3.816
35.5007	4.969	2.969	3.791
35.6007	5.059	3.059	4.052
35.7007	4.924	2.924	3.972
35.8007	4.882	2.882	3.914
35.9007	5.027	3.027	3.7
36.0007	4.908	2.908	3.834
36.1007	4.852	2.852	3.772
36.2007	4.897	2.897	4.007
36.3007	5.057	3.057	3.996
36.4007	5.055	3.055	3.973
36.5007	5.016	3.016	3.899
36.6007	4.942	2.942	3.817
36.7007	4.823	2.823	3.853
36.8007	4.795	2.795	3.963
36.9007	4.617	2.617	3.996
37.0007	4.8	2.8	3.835
37.1007	4.767	2.767	3.856
37.2007	4.785	2.785	3.962
37.3007	4.783	2.783	3.933
37.4007	4.849	2.849	3.82
37.5007	4.922	2.922	3.759
37.6008	4.92	2.92	3.9
37.7008	4.782	2.782	3.956
37.8008	4.851	2.851	3.874
37.9008	4.836	2.836	3.891
38.0008	4.874	2.874	4.017
38.1008	4.831	2.831	3.978
38.2008	4.838	2.838	4.027
38.3008	4.67	2.67	3.907
38.4008	4.883	2.883	3.997
38.5008	4.702	2.702	3.962
38.6008	4.749	2.749	3.824
38.7008	4.822	2.822	3.972
38.8008	4.862	2.862	3.864
38.9008	4.801	2.801	3.872
39.0008	4.831	2.831	3.873
39.1008	4.838	2.838	3.859
39.2008	4.812	2.812	3.918
39.3008	4.776	2.776	3.848
39.4008	4.869	2.869	3.826
39.5008	4.869	2.869	3.693
39.6008	4.938	2.938	3.7
39.7008	4.968	2.968	3.535
39.8008	4.798	2.798	3.899
39.9008	4.98	2.98	3.586
40.0008	4.921	2.921	3.578
40.1008	4.873	2.873	3.635
40.2008	4.896	2.896	3.683
40.3008	4.811	2.811	3.636
40.4008	4.833	2.833	3.6
40.5008	4.846	2.846	3.564
40.6008	4.949	2.949	3.541
40.7008	4.971	2.971	3.585
40.8008	4.924	2.924	3.685
40.9008	4.82	2.82	3.605
41.0008	4.907	2.907	3.662
41.1008	4.829	2.829	3.732
41.2008	4.691	2.691	3.737
41.3008	4.717	2.717	3.903
41.4008	4.81	2.81	3.931
41.5008	4.746	2.746	3.922
41.6008	4.851	2.851	4.03
41.7008	4.773	2.773	4.113
41.8008	4.761	2.761	3.912
41.9008	4.665	2.665	3.974
42.0008	4.738	2.738	4.057
42.1008	4.869	2.869	3.937
42.2008	4.937	2.937	3.964
42.3008	4.851	2.851	3.948
42.4008	4.8	2.8	3.922
42.5008	4.892	2.892	3.707
42.6009	4.96	2.96	3.753
42.7009	4.89	2.89	3.918
42.8009	4.824	2.824	3.915
42.9009	4.9	2.9	3.909
43.0009	4.92	2.92	4.064
43.1009	4.819	2.819	4.166
43.2009	4.864	2.864	3.976
43.3009	4.786	2.786	4.099
43.4009	4.862	2.862	3.96
43.5009	4.916	2.916	3.966
43.6009	4.743	2.743	3.946
43.7009	4.737	2.737	3.756
43.8009	4.718	2.718	3.771
43.9009	4.78	2.78	3.761
44.0009	4.761	2.761	3.788
44.1009	4.838	2.838	3.666
44.2009	4.697	2.697	3.752
44.3009	4.697	2.697	3.836
44.4009	4.802	2.802	3.617
44.5009	4.908	2.908	3.843
44.6009	4.821	2.821	3.632
44.7009	4.799	2.799	3.608
44.8009	4.898	2.898	3.8
44.9009	4.876	2.876	3.721
45.0009	4.905	2.905	3.728
45.1009	4.703	2.703	3.853
45.2009	4.833	2.833	3.822
45.3009	4.829	2.829	3.751
45.4009	4.732	2.732	3.715
45.5009	4.809	2.809	3.867
45.6009	4.769	2.769	3.732
45.7009	4.876	2.876	3.826
45.8009	4.872	2.872	3.735
45.9009	4.991	2.991	3.806
46.0009	5.021	3.021	3.813
46.1009	5.083	3.083	3.631
46.2009	5.027	3.027	3.703
46.3009	4.911	2.911	3.831
46.4009	4.86	2.86	3.714
46.5009	4.894	2.894	3.891
46.6009	4.751	2.751	3.781
46.7009	4.849	2.849	3.81
46.8009	4.79	2.79	3.756
46.9009	4.839	2.839	3.868
47.0009	4.901	2.901	3.786
47.1009	4.786	2.786	3.955
47.2009	4.887	2.887	3.835
47.3009	4.931	2.931	4.023
47.4009	4.814	2.814	3.863
47.501	4.781	2.781	3.737
47.601	4.862	2.862	3.796
47.701	4.806	2.806	3.87
47.801	4.755	2.755	3.802
47.901	4.769	2.769	3.828
48.001	4.725	2.725	3.735
48.101	4.784	2.784	3.825
48.201	4.787	2.787	3.897
48.301	4.742	2.742	3.855
48.401	4.749	2.749	3.834
48.501	4.677	2.677	3.898
48.601	4.728	2.728	3.67
48.701	4.748	2.748	3.827
48.801	4.782	2.782	3.939
48.901	4.751	2.751	3.663
49.001	4.836	2.836	3.724
49.101	4.949	2.949	3.965
49.201	4.739	2.739	3.958
49.301	4.86	2.86	3.983
49.401	5.005	3.005	3.949
49.501	5.01	3.01	3.936
49.601	5.025	3.025	3.878
49.701	4.793	2.793	4.022
49.801	5.063	3.063	4.17
49.901	4.839	2.839	4.016
50.001	5.068	3.068	4.054
50.101	5.044	3.044	4.097
50.201	4.917	2.917	4.077
50.301	4.869	2.869	3.938
50.401	4.924	2.924	4.037
50.501	5.025	3.025	4.188
50.601	4.945	2.945	4.159
50.701	4.977	2.977	3.797
50.801	5.033	3.033	4.103
50.901	4.929	2.929	3.941
51.001	4.989	2.989	3.991
51.101	5.044	3.044	3.991
51.201	5.003	3.003	3.926
51.301	4.984	2.984	3.796
51.401	5.034	3.034	3.917
51.501	4.893	2.893	3.862
51.601	5.029	3.029	3.919
51.701	4.977	2.977	3.778
51.801	4.986	2.986	3.899
51.901	4.903	2.903	3.865
52.001	4.954	2.954	3.912
52.101	4.914	2.914	3.904
52.201	4.956	2.956	3.924
52.301	5.018	3.018	3.969
52.401	4.975	2.975	3.894
52.501	4.892	2.892	4.024
52.6011	5.023	3.023	3.977
52.7011	4.782	2.782	4.056
52.8011	4.912	2.912	3.926
52.9011	4.949	2.949	4.026
53.0011	4.978	2.978	4.005
53.1011	5.018	3.018	4.033
53.2011	4.97	2.97	3.893
53.3011	4.982	2.982	4.036
53.4011	4.922	2.922	4.029
53.5011	4.85	2.85	3.992
53.6011	4.931	2.931	3.947
53.7011	4.696	2.696	4.197
53.8011	4.869	2.869	4.015
53.9011	4.808	2.808	4.081
54.0011	4.817	2.817	4.298
54.1011	4.872	2.872	3.929
54.2011	4.859	2.859	3.969
54.3011	4.745	2.745	3.889
54.4011	4.923	2.923	3.785
54.5011	4.774	2.774	3.994
54.6011	4.787	2.787	3.922
54.7011	4.832	2.832	3.826
54.8011	4.855	2.855	3.994
54.9011	4.868	2.868	4.084
55.0011	4.825	2.825	4.051
55.1011	4.907	2.907	4.047
55.2011	4.909	2.909	4.005
55.3011	4.917	2.917	3.854
55.4011	4.755	2.755	3.859
55.5011	4.847	2.847	3.89
55.6011	4.703	2.703	3.904
55.7011	4.862	2.862	4.032
55.8011	4.822	2.822	3.771
55.9011	4.811	2.811	3.925
56.0011	4.772	2.772	3.959
56.1011	4.787	2.787	3.818
56.2011	4.633	2.633	3.752
56.3011	4.721	2.721	3.789
56.4011	4.624	2.624	3.948
56.5011	4.57	2.57	3.899
56.6011	4.695	2.695	3.937
56.7011	4.695	2.695	4.203
56.8011	4.896	2.896	3.999
56.9011	4.833	2.833	4.029
57.0011	4.858	2.858	3.928
57.1011	4.787	2.787	3.939
57.2011	4.746	2.746	4.014
57.3011	4.746	2.746	3.839
57.4011	4.684	2.684	3.858
57.5012	4.648	2.648	3.848
57.6012	4.644	2.644	3.999
57.7012	4.825	2.825	3.984
57.8012	4.824	2.824	3.911
57.9012	4.887	2.887	3.753
58.0012	4.747	2.747	3.952
58.1012	4.719	2.719	3.897
58.2012	4.617	2.617	3.708
58.3012	4.566	2.566	3.696
58.4012	4.712	2.712	3.759
58.5012	4.52	2.52	3.721
58.6012	4.475	2.475	3.762
58.7012	4.583	2.583	3.838
58.8012	4.544	2.544	3.879
58.9012	4.706	2.706	3.655
59.0012	4.593	2.593	3.894
59.1012	4.561	2.561	3.776
59.2012	4.638	2.638	3.94
59.3012	4.91	2.91	3.731
59.4012	5.021	3.021	3.736
59.5012	4.89	2.89	3.75
59.6012	4.881	2.881	3.761
59.7012	4.864	2.864	3.866
59.8012	5.051	3.051	3.775
59.9012	4.941	2.941	3.92
60.0012	4.869	2.869	4.032
60.1012	4.954	2.954	3.962
60.2012	4.91	2.91	3.716
60.3012	5.036	3.036	3.698
60.4012	5.006	3.006	3.686
60.5012	5.064	3.064	3.615
60.6012	5.114	3.114	3.804
60.7012	5.027	3.027	3.876
60.8012	4.966	2.966	3.853
60.9012	4.866	2.866	3.858
61.0012	4.837	2.837	3.77
61.1012	5.037	3.037	3.783
61.2012	5.04	3.04	3.921
61.3012	4.935	2.935	4.054
61.4012	4.829	2.829	3.913
61.5012	5.19	3.19	3.937
61.6012	5.135	3.135	4.025
61.7012	5.093	3.093	3.959
61.8012	5.179	3.179	4.017
61.9012	4.978	2.978	4.018
62.0012	5.062	3.062	4
62.1012	5.067	3.067	3.814
62.2012	5.12	3.12	3.809
62.3012	5.17	3.17	3.966
62.4012	5.196	3.196	3.979
62.5012	5.177	3.177	3.972
62.6013	5.214	3.214	3.974
62.7013	5.238	3.238	3.976
62.8013	5.291	3.291	3.902
62.9013	5.131	3.131	4.085
63.0013	5.302	3.302	4.204
63.1013	5.084	3.084	4.088
63.2013	5.147	3.147	3.925
63.3013	5.226	3.226	4.074
63.4013	5.214	3.214	4.007
63.5013	5.18	3.18	3.939
63.6013	5.341	3.341	3.817
63.7013	5.161	3.161	4.129
63.8013	5.228	3.228	3.907
63.9013	5.209	3.209	3.807
64.0013	5.103	3.103	4.029
64.1013	5.258	3.258	3.892
64.2013	5.245	3.245	4.091
64.3013	5.181	3.181	3.919
64.4013	5.07	3.07	3.955
64.5013	5.034	3.034	4.125
64.6013	5.126	3.126	3.973
64.7013	5.062	3.062	4
64.8013	5.209	3.209	3.716
64.9013	4.996	2.996	3.758
65.0013	5.022	3.022	3.933
65.1013	5.005	3.005	3.901
65.2013	4.944	2.944	3.977
65.3013	4.957	2.957	3.875
65.4013	4.798	2.798	3.985
65.5013	4.9	2.9	3.891
65.6013	4.844	2.844	3.896
65.7013	4.707	2.707	3.842
65.8013	4.693	2.693	3.877
65.9013	4.736	2.736	3.937
66.0013	4.795	2.795	4.025
66.1013	4.668	2.668	4.111
66.2013	4.683	2.683	3.933
66.3013	4.687	2.687	3.908
66.4013	4.746	2.746	3.879
66.5013	4.499	2.499	3.947
66.6013	4.603	2.603	3.936
66.7013	4.539	2.539	4.017
66.8013	4.58	2.58	3.88
66.9013	4.742	2.742	3.881
67.0013	4.791	2.791	3.85
67.1013	4.593	2.593	3.985
67.2013	4.672	2.672	4.016
67.3013	4.636	2.636	3.923
67.4013	4.677	2.677	4.094
67.5014	4.724	2.724	4
67.6014	4.757	2.757	4.056
67.7014	4.79	2.79	4.009
67.8014	4.856	2.856	4.097
67.9014	4.616	2.616	4.206
68.0014	4.647	2.647	4.137
68.1014	4.639	2.639	4.055
68.2014	4.659	2.659	4.143
68.3014	4.73	2.73	4.225
68.4014	4.8	2.8	4.137
68.5014	4.978	2.978	3.958
68.6014	4.763	2.763	3.92
68.7014	4.762	2.762	3.945
68.8014	4.8	2.8	3.929
68.9014	4.759	2.759	3.954
69.0014	4.686	2.686	4.218
69.1014	4.724	2.724	4.107
69.2014	4.69	2.69	3.964
69.3014	4.614	2.614	4.006
69.4014	4.609	2.609	4.192
69.5014	4.614	2.614	3.971
69.6014	4.786	2.786	4.156
69.7014	4.81	2.81	4.053
69.8014	4.744	2.744	4.105
69.9014	4.837	2.837	4.072
70.0014	4.739	2.739	3.951
70.1014	4.902	2.902	3.892
70.2014	4.791	2.791	4.101
70.3014	4.906	2.906	3.884
70.4014	4.972	2.972	3.913
70.5014	4.849	2.849	4.071
70.6014	4.785	2.785	4.023
70.7014	4.776	2.776	4.092
70.8014	4.809	2.809	3.987
70.9014	4.893	2.893	4.079
71.0014	5.089	3.089	4.064
71.1014	4.971	2.971	4.167
71.2014	5.138	3.138	4.106
71.3014	5.059	3.059	3.958
71.4014	4.971	2.971	4.014
71.5014	4.944	2.944	3.882
71.6014	4.987	2.987	4.087
71.7014	4.999	2.999	4.033
71.8014	4.847	2.847	3.873
71.9014	5.031	3.031	3.798
72.0014	4.792	2.792	3.754
72.1014	4.704	2.704	3.719
72.2014	4.835	2.835	3.721
72.3014	4.912	2.912	3.959
72.4014	4.75	2.75	4.006
72.5015	4.876	2.876	4.042
72.6015	5.008	3.008	3.996
72.7015	4.865	2.865	3.98
72.8015	4.931	2.931	4.071
72.9015	4.838	2.838	4.14
73.0015	4.784	2.784	4.134
73.1015	4.789	2.789	4.143
73.2015	4.827	2.827	4.278
73.3015	4.974	2.974	4.14
73.4015	4.851	2.851	4.135
73.5015	4.777	2.777	4.059
73.6015	4.77	2.77	4.032
73.7015	4.731	2.731	4.074
73.8015	4.744	2.744	3.973
73.9015	4.821	2.821	4.083
74.0015	4.943	2.943	4.217
74.1015	4.882	2.882	3.954
74.2015	4.967	2.967	4.023
74.3015	4.906	2.906	4.06
74.4015	4.854	2.854	3.953
74.5015	4.763	2.763	3.996
74.6015	4.843	2.843	4.025
74.7015	4.782	2.782	3.968
74.8015	4.769	2.769	3.981
74.9015	4.861	2.861	4.035
75.0015	4.76	2.76	3.902
75.1015	4.691	2.691	3.933
75.2015	4.864	2.864	4.012
75.3015	4.891	2.891	4.057
75.4015	4.733	2.733	4.124
75.5015	4.911	2.911	3.902
75.6015	4.743	2.743	3.903
75.7015	4.916	2.916	3.962
75.8015	4.832	2.832	3.956
75.9015	4.815	2.815	4.006
76.0015	4.801	2.801	3.969
76.1015	4.735	2.735	4.199
76.2015	4.93	2.93	4.065
76.3015	4.863	2.863	4.108
76.4015	4.951	2.951	4.132
76.5015	4.81	2.81	4.077
76.6015	4.768	2.768	4.152
76.7015	4.931	2.931	4.245
76.8015	4.738	2.738	4.169
76.9015	4.592	2.592	4.193
77.0015	4.75	2.75	4.319
77.1015	4.743	2.743	4.274
77.2015	4.821	2.821	4.301
77.3015	4.856	2.856	4.328
77.4015	4.833	2.833	4.198
77.5015	4.809	2.809	4.339
77.6016	4.752	2.752	4.274
77.7016	4.8	2.8	4.311
77.8016	4.902	2.902	4.605
77.9016	4.887	2.887	4.114
78.0016	4.758	2.758	4.309
78.1016	4.871	2.871	4.207
78.2016	4.88	2.88	4.16
78.3016	4.771	2.771	4.338
78.4016	4.912	2.912	4.266
78.5016	4.861	2.861	4.06
78.6016	4.835	2.835	4.216
78.7016	4.877	2.877	4.272
78.8016	4.899	2.899	4.311
78.9016	4.896	2.896	4.431
79.0016	4.87	2.87	4.382
79.1016	4.799	2.799	4.278
79.2016	4.935	2.935	4.125
79.3016	4.939	2.939	4.292
79.4016	4.815	2.815	4.324
79.5016	4.795	2.795	4.16
79.6016	4.829	2.829	4.091
79.7016	4.769	2.769	4.122
79.8016	4.878	2.878	4.306
79.9016	4.843	2.843	4.29
80.0016	4.858	2.858	4.306
80.1016	4.821	2.821	4.35
80.2016	4.96	2.96	4.345
80.3016	5.002	3.002	4.31
80.4016	4.776	2.776	4.264
80.5016	4.996	2.996	4.36
80.6016	4.806	2.806	4.225
80.7016	4.873	2.873	4.327
80.8016	4.923	2.923	4.184
80.9016	4.953	2.953	4.064
81.0016	4.809	2.809	4.095
81.1016	4.963	2.963	4.281
81.2016	4.832	2.832	4.052
81.3016	4.789	2.789	4.285
81.4016	4.821	2.821	4.208
81.5016	4.859	2.859	4.264
81.6016	4.881	2.881	4.231
81.7016	4.945	2.945	4.114
81.8016	5.02	3.02	4.097
81.9016	4.883	2.883	3.85
82.0016	4.813	2.813	4.043
82.1016	4.912	2.912	3.936
82.2016	4.908	2.908	4.112
82.3016	5.042	3.042	3.996
82.4016	5.003	3.003	4.053
82.5016	4.996	2.996	4.008
82.6017	4.955	2.955	4.015
82.7017	5.02	3.02	4.002
82.8017	5.179	3.179	4.039
82.9017	5.148	3.148	3.98
83.0017	5.09	3.09	4.042
83.1017	5.075	3.075	4.044
83.2017	5.187	3.187	4.01
83.3017	4.997	2.997	3.903
83.4017	5.082	3.082	3.801
83.5017	4.993	2.993	3.738
83.6017	5.091	3.091	3.842
83.7017	5.148	3.148	3.835
83.8017	5.157	3.157	3.882
83.9017	4.801	2.801	3.787
84.0017	4.914	2.914	4.056
84.1017	4.761	2.761	3.791
84.2017	4.897	2.897	3.834
84.3017	5.035	3.035	3.906
84.4017	4.936	2.936	4.004
84.5017	5.004	3.004	3.9
84.6017	5.079	3.079	3.87
84.7017	5.043	3.043	3.914
84.8017	5.048	3.048	4.016
84.9017	4.895	2.895	4.048
85.0017	4.979	2.979	4.128
85.1017	4.976	2.976	3.976
85.2017	4.926	2.926	4.033
85.3017	4.883	2.883	3.862
85.4017	4.98	2.98	4.053
85.5017	5.043	3.043	4.102
85.6017	4.97	2.97	4.135
85.7017	4.974	2.974	4.186
85.8017	4.975	2.975	4.121
85.9017	5.015	3.015	4.125
86.0017	4.922	2.922	4.225
86.1017	4.87	2.87	4.2
86.2017	4.96	2.96	4.155
86.3017	4.899	2.899	4.11
86.4017	4.808	2.808	4.006
86.5017	4.952	2.952	3.925
86.6017	4.932	2.932	3.872
86.7017	4.935	2.935	3.97
86.8017	4.888	2.888	4.204
86.9017	4.911	2.911	4.027
87.0017	4.977	2.977	4.238
87.1017	4.891	2.891	4.074
87.2017	4.918	2.918	4.129
87.3017	5.11	3.11	4.143
87.4017	4.948	2.948	4.223
87.5018	5.095	3.095	4.115
87.6018	4.957	2.957	4.312
87.7018	4.854	2.854	4.107
87.8018	4.882	2.882	4
87.9018	4.925	2.925	4.072
88.0018	4.888	2.888	3.985
88.1018	4.92	2.92	4.066
88.2018	4.829	2.829	4.201
88.3018	4.947	2.947	4.173
88.4018	4.941	2.941	4.237
88.5018	4.741	2.741	4.27
88.6018	4.842	2.842	4.508
88.7018	4.888	2.888	4.449
88.8018	5.122	3.122	4.347
88.9018	5.01	3.01	4.357
89.0018	5.056	3.056	4.313
89.1018	5.017	3.017	4.199
89.2018	4.907	2.907	4.382
89.3018	4.936	2.936	4.528
89.4018	5.041	3.041	4.456
89.5018	5.092	3.092	4.338
89.6018	5.135	3.135	4.392
89.7018	5.167	3.167	4.404
89.8018	5.034	3.034	4.303
89.9018	5.02	3.02	4.448
90.0018	5.033	3.033	4.12
90.1018	5.039	3.039	4.3
90.2018	4.969	2.969	4.464
90.3018	4.976	2.976	4.126
90.4018	5.015	3.015	4.157
90.5018	4.975	2.975	4.225
90.6018	4.969	2.969	4.14
90.7018	5.004	3.004	4.306
90.8018	4.926	2.926	4.228
90.9018	4.825	2.825	4.309
91.0018	4.984	2.984	4.325
91.1018	4.987	2.987	4.275
91.2018	4.795	2.795	4.238
91.3018	5.009	3.009	4.104
91.4018	4.979	2.979	4.338
91.5018	4.982	2.982	4.109
91.6018	4.937	2.937	4.034
91.7018	5.023	3.023	4.067
91.8018	4.98	2.98	4.098
91.9018	4.91	2.91	4.12
92.0018	5.021	3.021	4.16
92.1018	4.958	2.958	4.124
92.2018	4.828	2.828	4.085
92.3018	4.761	2.761	4.155
92.4018	4.855	2.855	4.013
92.5019	4.936	2.936	4.006
92.6019	5.213	3.213	4.033
92.7019	5.066	3.066	4.096
92.8019	4.923	2.923	4.12
92.9019	5.149	3.149	4.147
93.0019	5.161	3.161	4.081
93.1019	4.955	2.955	4.016
93.2019	4.793	2.793	4.05
93.3019	4.908	2.908	4.07
93.4019	4.848	2.848	4.261
93.5019	4.79	2.79	4.228
93.6019	4.818	2.818	4.09
93.7019	4.822	2.822	4.175
93.8019	4.99	2.99	4.131
93.9019	4.962	2.962	4.189
94.0019	5.029	3.029	4.055
94.1019	5.054	3.054	4.15
94.2019	4.855	2.855	4
94.3019	4.928	2.928	4.021
94.4019	4.875	2.875	3.976
94.5019	4.926	2.926	3.902
94.6019	4.966	2.966	4.1
94.7019	5	3	4.166
94.8019	5.088	3.088	4.18
94.9019	4.955	2.955	4.329
95.0019	5.208	3.208	4.145
95.1019	5.217	3.217	4.182
95.2019	5.155	3.155	4.177
95.3019	5.198	3.198	4.2
95.4019	5.119	3.119	4.16
95.5019	5.198	3.198	4.094
95.6019	5.229	3.229	4.086
95.7019	5.102	3.102	4.085
95.8019	4.956	2.956	4.069
95.9019	4.987	2.987	4.031
96.0019	5.14	3.14	3.921
96.1019	5.071	3.071	3.911
96.2019	5.175	3.175	4.106
96.3019	5.068	3.068	3.984
96.4019	5.222	3.222	4.06
96.5019	5.007	3.007	4.169
96.6019	5.069	3.069	4.177
96.7019	5.193	3.193	4.042
96.8019	5.035	3.035	4.099
96.9019	5.117	3.117	4.025
97.0019	5.065	3.065	4.026
97.1019	5.21	3.21	4.07
97.2019	5.207	3.207	4.078
97.3019	5.296	3.296	4.19
97.4019	5.202	3.202	3.96
97.5019	5.22	3.22	4.101
97.602	5.115	3.115	4.218
97.702	5.224	3.224	4.06
97.802	5.017	3.017	4.235
97.902	5.115	3.115	4.058
98.002	5.059	3.059	4.051
98.102	5.219	3.219	3.971
98.202	5.078	3.078	3.98
98.302	5.143	3.143	4.1
98.402	5.002	3.002	4.127
98.502	5.016	3.016	3.987
98.602	5.163	3.163	3.996
98.702	5.213	3.213	4.146
98.802	5.15	3.15	4.099
98.902	5.049	3.049	4.054
99.002	5.033	3.033	4.285
99.102	4.953	2.953	4.18
99.202	5.059	3.059	4
99.302	4.931	2.931	4.001
99.402	4.949	2.949	3.927
99.502	5.042	3.042	4.019
99.602	5.008	3.008	3.905
99.702	5.06	3.06	3.98
99.802	5.067	3.067	3.96
99.902	5.013	3.013	3.967
100	5.059	3.059	4.125

## Sheet: Sheet2
Time	apo	Akt-M	Akt-M-C
0	0	0	0
0.100002	1.621	0.872	1.044
0.200004	0.934	1.101	1.314
0.300006	1.04	1.058	1.215
0.400008	1.357	1.434	1.34
0.50001	1.503	1.56	1.283
0.600012	1.777	1.889	1.508
0.700014	1.684	1.924	1.312
0.800016	1.775	1.834	1.186
0.900018	1.887	1.626	1.319
1.00002	0.934	1.832	1.268
1.10002	0.934	1.994	1.288
1.20002	0.934	1.9	1.5
1.30003	1.924	1.803	1.471
1.40003	1.621	1.57	1.35
1.50003	2.074	1.841	1.525
1.60003	1.705	1.776	1.8
1.70003	1.705	1.584	1.54
1.80004	1.767	1.728	1.394
1.90004	0.934	1.838	1.534
2.00004	1.989	1.712	1.504
2.10004	1.625	1.778	1.51
2.20004	1.843	1.527	1.751
2.30005	1.705	1.694	1.726
2.40005	1.705	1.809	1.86
2.50005	1.705	1.653	1.935
2.60005	1.888	1.694	1.831
2.70005	1.587	1.739	1.501
2.80006	1.87	1.394	1.523
2.90006	1.76	1.542	1.625
3.00006	1.712	1.797	1.54
3.10006	1.658	1.858	1.749
3.20006	1.508	1.572	1.9
3.30007	1.909	1.636	1.75
3.40007	1.96	1.657	1.582
3.50007	1.915	1.84	2.299
3.60007	2.451	2.21	2.19
3.70007	2.834	1.95	2.561
3.80008	2.477	2.169	2.052
3.90008	1.6	2.099	1.881
4.00008	1.832	2.074	1.819
4.10008	1.855	1.808	2.102
4.20008	1.653	2.197	1.609
4.30009	1.651	2.09	1.845
4.40009	1.559	2.211	1.908
4.50009	1.63	2.128	2.24
4.60009	1.743	2.329	2.159
4.70009	1.807	2.34	2.181
4.8001	1.979	2.057	2.141
4.9001	1.908	2.2	2.331
5.0001	1.861	2.257	2.024
5.1001	2.064	1.894	1.765
5.2001	2.166	2.145	1.688
5.30011	2.008	2.056	1.686
5.40011	2.232	2.38	1.916
5.50011	2.289	2.401	1.921
5.60011	2.179	2.309	2.051
5.70011	2.092	2.117	1.983
5.80012	2.68	2.358	2.07
5.90012	2.454	2.275	2.174
6.00012	2.688	2.361	1.946
6.10012	2.494	2.306	1.923
6.20012	2.514	2.535	2.055
6.30013	2.949	2.31	1.99
6.40013	3.017	2.26	1.882
6.50013	2.879	2.191	1.976
6.60013	3.396	2.341	1.946
6.70013	3.475	2.401	2.001
6.80014	3.684	2.376	2.06
6.90014	4.135	2.219	2.295
7.00014	3.967	2.061	2.238
7.10014	3.772	2.277	2.435
7.20014	3.683	2.273	2.2
7.30015	3.444	2.094	2.256
7.40015	3.527	2.365	1.865
7.50015	3.672	2.537	1.75
7.60015	3.382	2.709	1.831
7.70015	3.228	2.901	1.864
7.80016	3.484	3.244	2.014
7.90016	3.651	3.321	1.961
8.00016	3.038	3.122	2.11
8.10016	3.483	2.835	2.042
8.20016	3.011	2.773	2.018
8.30017	3.163	2.922	2.271
8.40017	3.373	2.649	2.491
8.50017	3.64	2.603	2.637
8.60017	3.41	2.638	2.602
8.70017	3.48	2.346	2.851
8.80018	3.915	2.38	2.611
8.90018	3.882	2.475	2.453
9.00018	4.037	2.472	2.545
9.10018	3.379	2.261	2.209
9.20018	2.963	2.097	2.198
9.30019	3.105	2.326	2.201
9.40019	3.203	2.432	1.987
9.50019	3.208	2.702	1.903
9.60019	3.641	2.481	1.897
9.70019	3.367	2.379	1.875
9.8002	3.103	2.343	1.728
9.9002	2.98	2.51	1.695
10.0002	3.174	2.428	1.682
10.1002	3.197	2.462	1.844
10.2002	3.32	2.289	1.913
10.3002	3.276	2.254	1.903
10.4002	3.041	2.232	1.972
10.5002	3.164	2.179	1.998
10.6002	2.922	2.193	2.058
10.7002	3.178	2.468	2.382
10.8002	3.699	2.463	2.038
10.9002	3.707	2.528	1.948
11.0002	3.646	2.502	1.867
11.1002	3.293	2.567	1.883
11.2002	3.334	2.534	1.922
11.3002	3.549	2.439	2.046
11.4002	3.71	2.47	2.035
11.5002	3.415	2.722	2.036
11.6002	3.062	2.699	2
11.7002	3.574	2.447	2.173
11.8002	3.119	2.809	2.047
11.9002	3.175	2.671	1.971
12.0002	3.125	2.755	2.07
12.1002	3.222	2.712	2.41
12.2002	3.169	2.705	2.202
12.3002	3.282	2.795	1.987
12.4002	3.806	2.705	2.32
12.5002	3.829	2.789	2.062
12.6003	3.946	2.77	2.141
12.7003	3.588	2.698	2.007
12.8003	3.531	2.861	2.022
12.9003	3.642	2.669	2.061
13.0003	3.423	2.763	2.106
13.1003	3.154	2.885	2.121
13.2003	3.841	2.737	2.402
13.3003	3.301	2.727	2.117
13.4003	3.24	3.014	2.354
13.5003	3.295	2.913	2.24
13.6003	3.62	2.974	2.222
13.7003	3.43	2.885	2.199
13.8003	3.693	2.667	2.026
13.9003	3.927	3.011	2.109
14.0003	3.905	2.961	2.076
14.1003	3.92	2.892	2.222
14.2003	3.721	3.067	2.174
14.3003	4.003	3.123	2.226
14.4003	3.771	2.518	2.349
14.5003	4.144	2.72	2.524
14.6003	3.358	3.009	2.585
14.7003	3.95	3.074	2.548
14.8003	3.52	2.99	2.464
14.9003	3.358	3.001	2.26
15.0003	3.361	3.157	2.307
15.1003	3.712	3.12	2.422
15.2003	3.828	3.135	2.564
15.3003	3.893	3.025	2.722
15.4003	3.378	3.155	2.659
15.5003	3.671	3.141	2.629
15.6003	3.772	3.291	2.643
15.7003	3.865	3.085	2.614
15.8003	3.658	2.787	2.201
15.9003	3.266	2.973	2.513
16.0003	3.483	2.883	2.612
16.1003	3.164	2.912	2.538
16.2003	3.573	2.881	2.513
16.3003	3.27	2.985	2.187
16.4003	3.296	3.141	2.329
16.5003	3.708	3.013	2.712
16.6003	3.438	3.088	2.676
16.7003	3.642	2.954	2.19
16.8003	3.712	3.187	2.209
16.9003	3.982	2.875	1.882
17.0003	3.909	3.083	1.978
17.1003	3.766	3.266	2.134
17.2003	3.62	3.158	2.375
17.3003	3.66	3.292	2.33
17.4003	3.759	3.101	2.284
17.5004	3.943	3.068	2.416
17.6004	3.76	3.154	2.171
17.7004	3.738	3.148	2.15
17.8004	3.692	3.123	2.279
17.9004	3.683	3.222	2.104
18.0004	3.905	3.029	2.376
18.1004	3.981	3.205	2.484
18.2004	3.643	3.142	2.702
18.3004	3.691	2.969	2.555
18.4004	4.049	2.905	2.435
18.5004	3.615	3.034	2.441
18.6004	3.493	3.032	2.62
18.7004	3.104	3.151	2.612
18.8004	3.139	2.953	2.765
18.9004	3.227	3.034	2.576
19.0004	2.877	2.847	2.682
19.1004	3.321	2.592	2.52
19.2004	3.862	2.886	2.909
19.3004	3.705	2.635	2.827
19.4004	3.959	2.658	2.911
19.5004	3.935	2.863	2.894
19.6004	4.212	2.585	2.786
19.7004	4.307	2.95	2.771
19.8004	4.2	2.659	2.901
19.9004	4.408	2.713	2.873
20.0004	4.178	2.527	2.862
20.1004	4.264	2.5	2.687
20.2004	4.145	2.698	2.761
20.3004	4.354	2.58	2.75
20.4004	4.143	2.741	2.921
20.5004	4.171	2.675	2.608
20.6004	4.393	2.632	2.964
20.7004	4.322	2.604	2.832
20.8004	4.32	2.654	2.638
20.9004	4.027	2.489	2.918
21.0004	4.029	2.488	3.004
21.1004	4.339	2.571	2.726
21.2004	3.868	2.563	2.611
21.3004	3.893	2.446	2.572
21.4004	4.245	2.647	2.795
21.5004	4.237	2.703	2.67
21.6004	4.273	2.587	2.722
21.7004	4.29	2.723	2.72
21.8004	4.167	2.555	2.962
21.9004	4.059	2.658	2.737
22.0004	3.928	2.756	2.778
22.1004	3.924	2.849	2.749
22.2004	3.849	2.731	2.83
22.3004	3.713	2.806	2.755
22.4004	3.497	2.783	2.845
22.5005	3.657	2.88	2.89
22.6005	4.087	2.885	2.796
22.7005	4.167	2.592	2.916
22.8005	4.258	2.734	2.964
22.9005	4.297	2.668	2.981
23.0005	3.926	2.496	2.85
23.1005	4.297	2.563	2.807
23.2005	4.365	2.916	2.643
23.3005	4.466	2.812	2.971
23.4005	4.119	2.929	3.082
23.5005	4.228	2.954	2.965
23.6005	3.879	2.942	2.965
23.7005	4.29	2.917	2.81
23.8005	4.251	2.686	2.717
23.9005	4.136	2.757	2.765
24.0005	4.164	3.012	2.875
24.1005	4.185	2.771	2.855
24.2005	4.225	2.897	3.042
24.3005	4.402	2.757	2.795
24.4005	4.172	2.904	2.896
24.5005	3.997	2.671	3.03
24.6005	4.443	2.814	2.962
24.7005	4.433	2.56	2.904
24.8005	4.567	2.746	2.755
24.9005	4.052	2.519	2.953
25.0005	4.241	2.863	2.942
25.1005	4.231	2.714	3.006
25.2005	4.46	2.545	2.877
25.3005	4.281	2.453	3.075
25.4005	4.352	2.649	3.03
25.5005	4.507	2.631	2.733
25.6005	4.346	2.73	2.921
25.7005	4.234	2.622	2.785
25.8005	4.529	2.801	2.884
25.9005	4.682	2.735	2.98
26.0005	4.654	2.687	3.092
26.1005	4.716	2.528	3.135
26.2005	4.708	2.729	2.897
26.3005	4.798	2.608	2.714
26.4005	4.521	2.664	2.907
26.5005	4.642	2.86	3.006
26.6005	4.625	2.716	2.967
26.7005	4.651	2.849	2.972
26.8005	4.913	2.785	3.061
26.9005	4.845	2.629	2.984
27.0005	4.321	2.802	2.726
27.1005	4.329	2.722	2.98
27.2005	4.381	2.842	3.086
27.3005	4.339	2.801	2.901
27.4005	4.18	2.945	2.954
27.5006	4.201	2.812	2.85
27.6006	4.2	2.855	3.175
27.7006	4.35	2.83	3.103
27.8006	4.079	2.828	3.014
27.9006	4.276	2.792	3.178
28.0006	4.651	2.815	3.23
28.1006	4.821	2.797	3.203
28.2006	4.878	2.815	3.228
28.3006	4.606	2.739	3.112
28.4006	4.508	2.859	3.202
28.5006	4.487	2.822	3.063
28.6006	4.432	2.807	2.992
28.7006	4.503	2.864	3.025
28.8006	4.097	2.971	3.109
28.9006	4.111	3.001	3.053
29.0006	4.17	3.117	2.949
29.1006	4.38	3.056	3.093
29.2006	4.434	3.108	3.03
29.3006	4.414	3.17	3.124
29.4006	4.371	2.938	3.229
29.5006	4.326	2.888	3.144
29.6006	4.295	2.879	3.188
29.7006	4.272	3.085	3.162
29.8006	4.087	2.929	3.003
29.9006	4.395	2.965	3.043
30.0006	4.343	2.825	3.04
30.1006	4.21	3.158	2.939
30.2006	4.208	2.912	2.925
30.3006	4.432	2.87	3.045
30.4006	4.349	2.673	2.994
30.5006	4.428	3.007	3.023
30.6006	4.414	2.786	3.08
30.7006	4.416	2.951	3.005
30.8006	4.343	2.576	3.282
30.9006	4.216	2.519	3.142
31.0006	4.171	2.626	3.294
31.1006	4.408	2.553	3.182
31.2006	4.424	2.701	3.145
31.3006	4.293	2.615	3.244
31.4006	4.3	2.802	3.194
31.5006	4.229	2.701	3.119
31.6006	4.388	2.724	3.307
31.7006	4.315	2.872	3.054
31.8006	4.64	2.704	3.165
31.9006	4.519	2.733	3.201
32.0006	4.326	2.833	3.257
32.1006	4.445	2.659	3.422
32.2006	4.604	2.51	3.224
32.3006	4.916	2.751	3.218
32.4006	4.908	2.702	3.318
32.5007	4.888	2.61	3.08
32.6007	4.839	2.705	3.23
32.7007	4.831	2.638	3.275
32.8007	4.408	2.714	3.38
32.9007	4.407	2.803	3.361
33.0007	4.451	2.851	3.235
33.1007	4.137	3.024	3.248
33.2007	4.187	2.797	3.164
33.3007	4.642	2.74	3.146
33.4007	4.484	2.853	3.086
33.5007	4.782	2.924	3.248
33.6007	4.885	2.929	3.157
33.7007	4.777	2.726	3.16
33.8007	4.744	2.81	3.078
33.9007	4.858	2.605	3.244
34.0007	4.762	2.752	3.185
34.1007	4.822	2.708	3.104
34.2007	4.702	2.882	3.352
34.3007	4.948	2.761	3.309
34.4007	4.791	2.865	3.321
34.5007	4.894	2.623	3.246
34.6007	4.709	2.634	3.316
34.7007	4.849	2.677	3.335
34.8007	4.587	2.611	3.205
34.9007	4.919	2.708	3.119
35.0007	4.743	2.795	3.115
35.1007	4.696	2.896	3.205
35.2007	4.433	2.696	3.184
35.3007	4.852	2.65	3.187
35.4007	4.631	2.66	3.331
35.5007	4.703	2.728	3.075
35.6007	4.791	2.949	3.09
35.7007	4.926	2.758	3.156
35.8007	4.872	2.759	3.199
35.9007	4.713	2.614	3.226
36.0007	4.862	2.779	3.245
36.1007	4.748	2.783	3.15
36.2007	4.793	2.952	3.009
36.3007	4.743	3.024	2.978
36.4007	4.629	3.143	2.998
36.5007	4.595	2.95	3.042
36.6007	4.996	2.838	2.97
36.7007	4.722	3.033	3.041
36.8007	4.758	2.799	3.108
36.9007	4.664	2.654	3.121
37.0007	4.673	2.846	3.146
37.1007	4.787	3.019	2.888
37.2007	4.976	2.637	2.985
37.3007	4.739	2.757	3.109
37.4007	4.731	2.699	3.213
37.5007	4.889	3.122	3.031
37.6008	4.665	2.975	3.103
37.7008	4.76	2.934	3.074
37.8008	4.771	3.079	2.959
37.9008	4.827	3.115	3.05
38.0008	4.93	2.873	3.177
38.1008	4.928	3.006	3.099
38.2008	5.042	3.043	3.223
38.3008	5.045	3.006	3.07
38.4008	5.021	3.152	3.034
38.5008	5.104	3.106	3.096
38.6008	5.233	2.963	2.993
38.7008	5.118	3.242	3.114
38.8008	5.134	3.106	2.959
38.9008	4.886	2.721	3.018
39.0008	5.177	3.012	3.07
39.1008	4.866	2.973	2.877
39.2008	5.064	3.102	3.105
39.3008	4.979	2.908	2.984
39.4008	4.936	2.815	2.989
39.5008	4.599	2.886	2.901
39.6008	4.783	2.837	3.049
39.7008	4.758	2.858	2.901
39.8008	4.978	3.007	2.896
39.9008	4.97	2.803	3.083
40.0008	5.284	3.044	2.891
40.1008	5.136	2.849	2.757
40.2008	4.976	3.026	2.996
40.3008	5.1	3.018	2.862
40.4008	5.274	2.901	3.003
40.5008	5.008	2.998	2.874
40.6008	4.75	3.141	2.852
40.7008	4.887	2.94	2.962
40.8008	4.633	2.971	2.947
40.9008	4.553	3.068	2.902
41.0008	4.584	2.933	2.829
41.1008	4.833	2.961	2.943
41.2008	4.641	3.055	2.837
41.3008	5.085	2.992	2.917
41.4008	4.886	3.139	2.942
41.5008	4.886	3.012	2.883
41.6008	5.169	3.165	3.029
41.7008	4.876	3.106	2.853
41.8008	4.57	3.066	3.052
41.9008	4.554	3.006	2.89
42.0008	4.743	2.929	3.027
42.1008	4.839	2.779	2.954
42.2008	4.68	2.806	3.014
42.3008	4.927	2.955	2.957
42.4008	4.856	2.847	2.952
42.5008	4.982	2.689	2.957
42.6009	4.815	2.777	3.008
42.7009	4.749	2.798	3.003
42.8009	4.557	2.754	2.861
42.9009	4.766	2.769	2.866
43.0009	4.64	2.912	2.937
43.1009	4.742	2.932	2.87
43.2009	4.57	2.68	2.944
43.3009	4.606	2.878	2.97
43.4009	4.481	2.887	2.899
43.5009	4.751	2.947	2.824
43.6009	4.64	2.921	2.911
43.7009	4.472	3.052	2.955
43.8009	4.755	3.077	2.917
43.9009	4.772	3.123	2.814
44.0009	4.851	3.38	3.083
44.1009	4.809	3.141	3.096
44.2009	4.842	3.074	2.862
44.3009	5.062	3.032	2.903
44.4009	5.089	3.186	2.953
44.5009	4.886	3.161	3.056
44.6009	4.957	3.199	2.913
44.7009	4.828	3.318	2.894
44.8009	4.731	3.398	3.013
44.9009	4.822	3.424	3.066
45.0009	4.737	3.303	3.026
45.1009	4.496	3.19	3.012
45.2009	4.342	3.157	3.042
45.3009	4.643	3.247	3.033
45.4009	4.689	3.3	2.938
45.5009	4.524	3.132	2.933
45.6009	4.434	3.287	2.92
45.7009	4.411	3.278	2.949
45.8009	4.702	3.158	2.797
45.9009	4.619	3.262	2.759
46.0009	4.643	3.493	2.735
46.1009	4.447	3.097	2.893
46.2009	4.635	2.998	2.826
46.3009	4.245	3.053	2.869
46.4009	4.428	3.048	2.832
46.5009	4.555	3.227	2.779
46.6009	4.724	3.216	3.02
46.7009	4.769	3.083	2.94
46.8009	4.811	3.223	2.777
46.9009	4.669	3.085	2.783
47.0009	4.44	3.046	2.847
47.1009	4.432	3.225	2.784
47.2009	4.791	3.151	2.811
47.3009	4.716	3.269	2.658
47.4009	4.582	3.404	2.751
47.501	4.59	3.27	2.851
47.601	4.554	3.198	2.898
47.701	4.428	3.106	2.814
47.801	4.717	3.096	2.825
47.901	4.682	3.241	2.935
48.001	4.766	3.01	2.8
48.101	4.606	3.084	2.834
48.201	4.685	2.914	2.914
48.301	4.791	3.07	2.926
48.401	4.716	3.264	3.015
48.501	4.573	3.435	2.914
48.601	4.866	3.466	3.026
48.701	4.959	3.622	2.834
48.801	4.753	3.395	2.92
48.901	4.661	3.499	2.791
49.001	4.468	3.651	2.941
49.101	4.671	3.679	2.866
49.201	4.558	3.494	2.778
49.301	4.649	3.566	2.688
49.401	4.729	3.453	2.769
49.501	4.42	3.354	2.657
49.601	4.517	3.561	2.79
49.701	4.408	3.483	2.978
49.801	4.526	3.285	2.78
49.901	4.33	3.513	2.824
50.001	4.547	3.506	2.807
50.101	4.379	3.63	2.923
50.201	4.552	3.596	2.916
50.301	4.374	3.574	2.894
50.401	4.205	3.708	2.999
50.501	4.117	3.586	2.973
50.601	4.125	3.52	3.141
50.701	4.184	3.47	2.947
50.801	4.157	3.6	3.072
50.901	4.067	3.543	3.15
51.001	4.065	3.537	2.972
51.101	4.049	3.744	2.818
51.201	4.309	3.628	3.004
51.301	4.286	3.553	2.838
51.401	4.249	3.542	2.832
51.501	4.292	3.507	2.989
51.601	4.393	3.544	2.804
51.701	4.276	3.56	2.976
51.801	4.283	3.495	2.846
51.901	4.273	3.538	2.864
52.001	4.322	3.723	2.793
52.101	4.221	3.667	2.822
52.201	4.231	3.699	2.795
52.301	4.266	3.662	2.808
52.401	4.348	3.744	2.84
52.501	4.284	3.67	2.817
52.6011	4.363	3.713	2.694
52.7011	4.162	3.736	2.78
52.8011	4.222	3.911	2.629
52.9011	4.171	3.665	2.669
53.0011	4.207	3.629	2.871
53.1011	4.247	3.584	2.674
53.2011	4.346	3.57	2.975
53.3011	4.333	3.588	2.789
53.4011	4.055	3.639	2.78
53.5011	4.25	3.846	2.834
53.6011	4.19	3.67	2.981
53.7011	4.077	3.805	3.002
53.8011	4.167	3.735	2.824
53.9011	4.188	3.695	2.889
54.0011	4.21	3.715	2.864
54.1011	4.419	3.536	2.977
54.2011	4.299	3.659	2.948
54.3011	4.148	3.596	2.929
54.4011	4.148	3.518	3.02
54.5011	4.134	3.783	3.087
54.6011	4.074	3.721	2.87
54.7011	4.317	3.562	2.968
54.8011	4.2	3.621	2.891
54.9011	4.163	3.674	2.842
55.0011	4.296	3.57	2.866
55.1011	4.271	3.525	2.863
55.2011	4.197	3.484	2.88
55.3011	4.442	3.416	2.919
55.4011	4.355	3.534	2.918
55.5011	4.248	3.637	2.755
55.6011	4.208	3.73	2.832
55.7011	4.195	3.765	2.92
55.8011	4.039	3.718	2.844
55.9011	4.236	3.591	2.85
56.0011	4.054	3.698	2.874
56.1011	4.055	3.726	2.865
56.2011	4.338	3.667	2.754
56.3011	4.209	3.577	2.83
56.4011	4.089	3.379	2.952
56.5011	4.006	3.618	2.977
56.6011	4.247	3.442	2.758
56.7011	4.347	3.42	2.892
56.8011	4.222	3.559	2.833
56.9011	4.226	3.674	2.689
57.0011	4.271	3.639	2.92
57.1011	4.352	3.623	2.826
57.2011	4.268	3.604	3.015
57.3011	4.425	3.525	2.868
57.4011	4.377	3.604	2.803
57.5012	4.264	3.658	2.766
57.6012	4.158	3.607	2.928
57.7012	4.231	3.408	2.861
57.8012	4.313	3.521	2.929
57.9012	4.087	3.427	3.017
58.0012	4.31	3.641	3.029
58.1012	4.458	3.906	3.085
58.2012	4.309	3.811	2.948
58.3012	4.549	3.583	3.035
58.4012	4.62	3.698	3.029
58.5012	4.513	3.613	3.042
58.6012	4.516	3.547	3.101
58.7012	4.424	3.487	2.972
58.8012	4.4	3.43	3.106
58.9012	4.441	3.545	3.187
59.0012	4.556	3.486	3.141
59.1012	4.502	3.524	3.151
59.2012	4.385	3.502	3.08
59.3012	4.505	3.72	3.148
59.4012	4.213	3.567	3.145
59.5012	4.382	3.695	3.08
59.6012	4.334	3.59	3.121
59.7012	4.378	3.757	3.015
59.8012	4.469	3.75	3.004
59.9012	4.294	3.736	2.946
60.0012	4.376	3.488	3.046
60.1012	4.14	3.555	3.048
60.2012	4.399	3.865	2.953
60.3012	4.595	3.865	2.863
60.4012	4.647	3.706	3.151
60.5012	4.705	3.721	3.12
60.6012	4.796	3.516	2.928
60.7012	4.822	3.436	3.082
60.8012	4.755	3.369	3.035
60.9012	4.753	3.493	2.97
61.0012	4.707	3.553	3.006
61.1012	4.628	3.424	3.092
61.2012	4.767	3.53	2.978
61.3012	4.838	3.508	2.902
61.4012	4.868	3.433	3.049
61.5012	4.738	3.387	2.977
61.6012	4.914	3.582	3.145
61.7012	4.962	3.599	2.955
61.8012	4.98	3.608	3.136
61.9012	5.014	3.49	3.081
62.0012	4.646	3.518	3.175
62.1012	4.719	3.504	3.208
62.2012	4.702	3.511	3.015
62.3012	4.818	3.58	2.87
62.4012	4.702	3.564	2.828
62.5012	4.674	3.572	2.965
62.6013	4.405	3.374	2.877
62.7013	4.46	3.447	3.056
62.8013	4.541	3.588	2.978
62.9013	4.507	3.712	2.967
63.0013	4.526	3.615	2.915
63.1013	4.538	3.482	2.9
63.2013	4.474	3.561	2.901
63.3013	4.485	3.509	2.974
63.4013	4.584	3.497	2.82
63.5013	4.56	3.493	3.015
63.6013	4.665	3.529	2.98
63.7013	4.549	3.652	2.951
63.8013	4.559	3.555	2.874
63.9013	4.553	3.464	2.902
64.0013	4.509	3.521	2.936
64.1013	4.57	3.566	3
64.2013	4.495	3.534	2.916
64.3013	4.592	3.382	3.082
64.4013	4.426	3.55	2.955
64.5013	4.644	3.63	3.119
64.6013	4.425	3.573	3.052
64.7013	4.461	3.657	3.004
64.8013	4.423	3.541	2.96
64.9013	4.469	3.373	2.977
65.0013	4.677	3.662	3.071
65.1013	4.501	3.562	3.155
65.2013	4.382	3.599	2.921
65.3013	4.474	3.5	2.908
65.4013	4.088	3.629	2.856
65.5013	4.091	3.708	3.062
65.6013	4.183	3.578	3.097
65.7013	4.434	3.567	2.865
65.8013	4.139	3.692	2.885
65.9013	4.389	3.517	3.013
66.0013	4.302	3.739	2.938
66.1013	4.165	3.54	2.911
66.2013	4.269	3.514	3
66.3013	4.36	3.569	2.991
66.4013	4.331	3.733	2.948
66.5013	4.269	3.572	2.884
66.6013	4.438	3.531	3.031
66.7013	4.576	3.616	3.046
66.8013	4.667	3.519	2.956
66.9013	4.877	3.702	3.13
67.0013	5.014	3.476	3.112
67.1013	4.86	3.656	2.979
67.2013	4.839	3.673	3.089
67.3013	4.914	3.628	3.004
67.4013	4.677	3.57	3.053
67.5014	4.69	3.593	3.018
67.6014	4.748	3.424	3.125
67.7014	4.841	3.428	3.018
67.8014	4.969	3.464	3.064
67.9014	4.883	3.374	2.947
68.0014	4.828	3.507	2.98
68.1014	4.762	3.551	2.984
68.2014	4.844	3.47	2.908
68.3014	4.891	3.55	2.837
68.4014	4.745	3.518	2.765
68.5014	4.742	3.521	2.878
68.6014	4.717	3.434	2.766
68.7014	4.644	3.419	2.851
68.8014	4.775	3.407	2.79
68.9014	4.769	3.503	2.921
69.0014	4.828	3.618	2.931
69.1014	4.723	3.347	2.96
69.2014	4.517	3.619	2.85
69.3014	4.483	3.633	2.881
69.4014	4.546	3.585	2.793
69.5014	4.497	3.559	2.716
69.6014	4.359	3.366	3.093
69.7014	4.203	3.475	3.075
69.8014	4.243	3.524	2.855
69.9014	4.458	3.622	2.831
70.0014	4.258	3.619	2.924
70.1014	4.16	3.425	2.997
70.2014	4.154	3.562	3.04
70.3014	4.115	3.566	2.95
70.4014	4.023	3.5	2.961
70.5014	4.172	3.341	2.794
70.6014	4.308	3.43	2.785
70.7014	4.381	3.415	2.693
70.8014	4.302	3.471	2.811
70.9014	4.339	3.491	2.745
71.0014	4.42	3.482	2.886
71.1014	4.4	3.514	2.646
71.2014	4.239	3.52	2.803
71.3014	4.251	3.584	2.722
71.4014	4.462	3.553	3.019
71.5014	4.447	3.431	2.795
71.6014	4.264	3.572	2.916
71.7014	4.221	3.439	2.971
71.8014	4.161	3.351	2.913
71.9014	4.452	3.584	2.749
72.0014	4.073	3.619	2.779
72.1014	4.399	3.588	2.959
72.2014	4.225	3.419	2.97
72.3014	4.364	3.425	3.002
72.4014	4.37	3.531	2.772
72.5015	4.069	3.494	2.84
72.6015	4.155	3.41	2.856
72.7015	4.126	3.697	2.89
72.8015	4.264	3.537	2.927
72.9015	4.129	3.452	2.933
73.0015	4.139	3.572	2.805
73.1015	4.315	3.613	2.892
73.2015	4.443	3.558	2.873
73.3015	4.526	3.367	2.772
73.4015	4.4	3.532	2.672
73.5015	4.407	3.439	2.847
73.6015	4.356	3.521	2.804
73.7015	4.302	3.428	2.838
73.8015	4.557	3.365	2.874
73.9015	4.518	3.331	2.796
74.0015	4.712	3.572	2.814
74.1015	4.524	3.53	2.922
74.2015	4.471	3.671	2.772
74.3015	4.581	3.541	2.806
74.4015	4.587	3.563	2.948
74.5015	4.806	3.754	2.875
74.6015	4.731	3.663	2.819
74.7015	4.645	3.737	2.759
74.8015	4.446	3.683	2.763
74.9015	4.357	3.727	2.769
75.0015	4.782	3.691	2.741
75.1015	4.782	3.807	2.815
75.2015	4.65	3.805	2.854
75.3015	4.623	3.767	2.697
75.4015	4.39	3.787	2.701
75.5015	4.453	3.739	2.721
75.6015	4.688	3.753	2.765
75.7015	4.598	3.642	3
75.8015	4.541	3.768	2.743
75.9015	4.57	3.745	2.745
76.0015	4.45	3.716	2.821
76.1015	4.747	3.809	2.779
76.2015	4.705	3.962	3.07
76.3015	4.443	3.908	3.009
76.4015	4.426	3.903	2.955
76.5015	4.495	3.839	2.835
76.6015	4.586	3.854	2.871
76.7015	4.48	3.877	2.866
76.8015	4.49	3.877	2.871
76.9015	4.459	3.906	3.065
77.0015	4.689	3.776	3.032
77.1015	4.624	3.891	2.969
77.2015	4.7	3.842	2.94
77.3015	4.759	3.865	3.002
77.4015	4.666	3.946	2.988
77.5015	4.529	3.96	3.04
77.6016	4.495	4.206	2.989
77.7016	4.715	3.997	3.107
77.8016	4.636	3.835	2.777
77.9016	4.482	3.851	2.974
78.0016	4.46	4.162	2.819
78.1016	4.594	3.995	2.795
78.2016	4.744	3.867	2.914
78.3016	4.576	3.885	2.801
78.4016	4.489	3.919	2.881
78.5016	4.49	3.944	2.874
78.6016	4.284	3.978	2.832
78.7016	4.388	3.901	2.867
78.8016	4.499	3.971	3.071
78.9016	4.402	3.956	2.938
79.0016	4.167	3.884	3.188
79.1016	3.779	3.966	2.874
79.2016	4.595	3.85	2.986
79.3016	4.44	3.726	3.009
79.4016	4.433	3.648	3.001
79.5016	4.664	3.785	2.958
79.6016	4.48	3.703	2.948
79.7016	4.57	3.909	2.984
79.8016	4.48	3.959	2.896
79.9016	4.655	3.808	2.982
80.0016	4.733	3.915	2.863
80.1016	4.612	4.058	2.938
80.2016	4.62	3.963	2.911
80.3016	4.793	3.917	2.886
80.4016	4.352	3.885	2.771
80.5016	4.557	3.817	3.007
80.6016	4.323	4.138	2.975
80.7016	4.586	4.05	2.837
80.8016	4.517	4.036	2.815
80.9016	4.447	4.001	2.878
81.0016	4.467	3.934	2.865
81.1016	4.617	3.885	2.962
81.2016	4.59	3.821	2.923
81.3016	4.681	4.047	3.223
81.4016	4.872	4.009	2.912
81.5016	4.784	4.304	2.805
81.6016	4.82	4.07	2.868
81.7016	4.916	4.023	3.12
81.8016	4.858	4.129	3.011
81.9016	4.758	4.03	2.951
82.0016	4.734	4.015	2.871
82.1016	5.103	4.029	2.837
82.2016	4.866	4.009	2.854
82.3016	4.792	3.869	3.06
82.4016	4.572	3.907	2.984
82.5016	4.564	3.903	3.051
82.6017	4.789	4.116	2.93
82.7017	4.845	3.97	2.962
82.8017	4.829	4.099	2.841
82.9017	4.733	4.147	2.797
83.0017	4.761	4.057	2.947
83.1017	4.755	4.065	2.845
83.2017	4.647	4.014	2.902
83.3017	4.716	4.174	2.965
83.4017	4.483	4.217	2.997
83.5017	4.572	4.127	2.869
83.6017	4.802	3.949	2.903
83.7017	4.586	3.887	2.973
83.8017	4.659	3.937	3.004
83.9017	4.857	3.84	2.83
84.0017	4.829	3.929	2.717
84.1017	4.917	4.029	2.868
84.2017	4.899	4.213	2.818
84.3017	5.016	4.07	2.882
84.4017	4.762	4.051	2.817
84.5017	4.642	4.125	2.816
84.6017	4.693	4.046	2.789
84.7017	4.598	4.033	2.991
84.8017	4.777	3.982	2.784
84.9017	4.946	4.066	2.85
85.0017	4.969	3.963	2.975
85.1017	4.899	4.043	2.966
85.2017	4.839	4.195	2.861
85.3017	4.984	4	2.892
85.4017	4.944	3.885	3.134
85.5017	4.897	4.073	2.851
85.6017	4.84	4.049	2.85
85.7017	4.888	4.025	3.075
85.8017	4.831	4.079	3.019
85.9017	4.768	4.059	3.088
86.0017	4.743	3.904	2.92
86.1017	4.687	3.998	2.938
86.2017	4.375	4.157	3.138
86.3017	4.599	3.923	2.929
86.4017	4.573	3.996	2.874
86.5017	4.427	3.989	2.896
86.6017	4.46	3.974	2.912
86.7017	4.244	4.069	2.931
86.8017	4.27	3.972	2.912
86.9017	4.637	3.973	2.875
87.0017	4.364	3.846	2.826
87.1017	4.491	3.876	2.655
87.2017	4.411	4.174	2.864
87.3017	4.388	3.948	2.746
87.4017	4.45	4.094	2.803
87.5018	4.629	3.936	2.761
87.6018	4.464	4.139	2.834
87.7018	4.527	4.134	2.76
87.8018	4.733	4.275	2.663
87.9018	4.72	4.199	2.687
88.0018	4.664	3.877	2.764
88.1018	4.465	3.785	2.869
88.2018	4.405	3.957	2.87
88.3018	4.653	3.685	2.881
88.4018	4.564	3.725	3.024
88.5018	4.568	3.649	2.9
88.6018	4.48	3.62	2.966
88.7018	4.321	3.748	2.896
88.8018	4.395	3.811	3.002
88.9018	4.496	3.731	3.028
89.0018	4.721	3.664	3.022
89.1018	4.589	3.779	3.077
89.2018	4.685	3.677	3.016
89.3018	4.623	3.75	3.013
89.4018	4.66	3.765	3.163
89.5018	4.454	3.624	3.017
89.6018	4.259	3.758	3.115
89.7018	4.398	3.681	2.928
89.8018	4.638	3.694	2.992
89.9018	4.552	3.772	2.906
90.0018	4.449	3.585	2.929
90.1018	4.681	3.786	2.999
90.2018	4.654	4.113	2.864
90.3018	4.328	3.918	2.93
90.4018	4.606	4.044	2.922
90.5018	4.463	3.839	3.029
90.6018	4.5	3.919	2.937
90.7018	4.732	3.89	2.971
90.8018	4.475	3.937	2.844
90.9018	4.474	3.95	3.044
91.0018	4.6	3.931	2.889
91.1018	4.562	3.942	3.063
91.2018	4.557	4.03	3.034
91.3018	4.392	3.875	3.046
91.4018	4.626	3.887	2.733
91.5018	4.605	3.885	2.901
91.6018	4.726	4.007	2.95
91.7018	4.381	4.107	2.964
91.8018	4.583	3.852	3.033
91.9018	4.622	4.011	3.001
92.0018	4.503	3.977	3.139
92.1018	4.558	4.1	2.979
92.2018	4.499	3.916	2.994
92.3018	4.515	4.033	2.821
92.4018	4.541	4.152	2.985
92.5019	4.508	4.13	2.942
92.6019	4.424	4.24	2.941
92.7019	4.484	4.239	2.98
92.8019	4.501	4.006	2.968
92.9019	4.338	4.144	3.106
93.0019	4.46	4.018	2.909
93.1019	4.568	4.083	3.076
93.2019	4.499	4.118	2.842
93.3019	4.626	4.036	3.011
93.4019	4.525	3.9	2.955
93.5019	4.486	3.93	2.95
93.6019	4.503	3.908	2.847
93.7019	4.469	4.016	3.029
93.8019	4.551	4.058	2.893
93.9019	4.499	3.93	2.917
94.0019	4.614	3.981	2.826
94.1019	4.623	4.09	3.092
94.2019	4.479	4.117	2.934
94.3019	4.503	4.126	3.027
94.4019	4.489	3.975	2.76
94.5019	4.599	3.948	3.012
94.6019	4.741	4.105	2.952
94.7019	4.598	4.04	2.908
94.8019	4.544	4.018	3.032
94.9019	4.579	4.026	2.929
95.0019	4.624	3.877	2.802
95.1019	4.552	3.929	2.813
95.2019	4.457	3.993	2.846
95.3019	4.518	4.054	2.866
95.4019	4.485	4.054	2.857
95.5019	4.734	4.234	2.81
95.6019	4.865	4.168	2.757
95.7019	4.793	4.074	2.918
95.8019	4.731	4.144	2.945
95.9019	4.831	4.151	2.815
96.0019	4.74	4.099	2.953
96.1019	4.612	4.183	2.917
96.2019	4.695	4.21	3.008
96.3019	4.505	4.002	2.92
96.4019	4.674	4.264	2.967
96.5019	4.58	4.344	2.923
96.6019	4.593	4.233	2.86
96.7019	4.735	4.243	2.896
96.8019	4.648	4.157	2.805
96.9019	4.79	4.202	2.837
97.0019	4.476	4.094	2.823
97.1019	4.588	4.115	2.94
97.2019	4.753	4.131	2.941
97.3019	4.673	4.176	2.96
97.4019	4.533	4.198	2.85
97.5019	4.648	4.137	2.866
97.602	4.537	4.027	2.839
97.702	4.768	4.079	3.055
97.802	4.427	4.127	2.878
97.902	4.348	4.083	2.973
98.002	4.576	3.991	2.837
98.102	4.733	4.105	3.087
98.202	4.63	4.135	3.117
98.302	4.598	4.085	2.975
98.402	4.544	4.052	2.793
98.502	4.604	4.024	3.028
98.602	4.428	3.98	3.018
98.702	4.552	4.017	2.881
98.802	4.302	4.15	2.864
98.902	4.459	4.184	2.796
99.002	4.338	4.131	2.929
99.102	4.448	4.055	2.909
99.202	4.343	4.023	2.811
99.302	4.333	4.005	2.962
99.402	4.456	4.092	2.986
99.502	4.426	4.112	2.877
99.602	4.324	4.18	2.822
99.702	4.689	4.002	2.762
99.802	4.446	3.954	2.721
99.902	4.597	4.044	2.819
100	4.417	4.034	2.803

## Sheet: Sheet3
Time	apo	mTOR-M	mTOR-M-C
0	2.05581	0	0
0.100002	2.36016	1.151	0.866
0.200004	2.56282	1.378	1.089
0.300006	2.48296	1.19	1.004
0.400008	2.33865	1.438	1.072
0.50001	2.72496	1.767	1.213
0.600012	2.43532	1.975	1.155
0.700014	2.48296	1.851	1.174
0.800016	2.33865	1.69	1.016
0.900018	2.72496	2.089	1.134
1.00002	2.43532	1.849	1.237
1.10002	2.48834	1.895	1.237
1.20002	2.44171	1.885	1.413
1.30003	2.49245	1.916	1.361
1.40003	2.56017	2.006	1.29
1.50003	2.71107	2.157	1.207
1.60003	2.66717	2.16	1.403
1.70003	2.65282	2.054	1.298
1.80004	2.69704	2.11	1.533
1.90004	2.60987	2.028	1.365
2.00004	3.9	2.411	1.678
2.10004	2.92831	2.386	1.54
2.20004	2.87658	2.341	1.544
2.30005	2.58718	2.025	1.483
2.40005	2.49421	1.935	1.446
2.50005	2.88771	2.35	1.541
2.60005	2.59417	1.951	1.442
2.70005	2.75021	2.121	1.496
2.80006	2.597	1.947	1.556
2.90006	2.7357	2.09	1.44
3.00006	2.67291	2.039	1.657
3.10006	2.49339	1.887	1.611
3.20006	2.71001	2.135	1.68
3.30007	2.68379	2.068	1.645
3.40007	2.7706	2.158	1.598
3.50007	2.55925	1.886	1.543
3.60007	2.55055	1.921	1.688
3.70007	2.50619	1.84	1.685
3.80008	2.58827	1.944	1.635
3.90008	2.65294	2.005	1.682
4.00008	2.70536	2.068	1.797
4.10008	2.62668	2.002	1.742
4.20008	2.5232	1.845	1.538
4.30009	2.5602	1.945	1.685
4.40009	2.53251	1.888	1.72
4.50009	2.6281	1.993	1.66
4.60009	2.72983	2.099	1.752
4.70009	2.54795	1.907	1.841
4.8001	2.52854	1.915	1.678
4.9001	2.39871	1.819	1.636
5.0001	2.50655	1.897	1.793
5.1001	2.73486	2.125	1.621
5.2001	2.83048	2.246	1.595
5.30011	2.74213	2.108	1.663
5.40011	2.57971	1.95	1.59
5.50011	2.67118	2.073	1.732
5.60011	2.83808	2.229	1.577
5.70011	2.74647	2.12	1.621
5.80012	2.76422	2.134	1.623
5.90012	2.92467	2.298	1.781
6.00012	2.76107	2.086	1.735
6.10012	2.89097	2.242	1.783
6.20012	2.87064	2.224	1.761
6.30013	3.02769	2.397	1.736
6.40013	2.9066	2.322	1.73
6.50013	2.9405	2.312	1.736
6.60013	2.89829	2.291	1.578
6.70013	2.80951	2.177	1.754
6.80014	2.95582	2.345	2.024
6.90014	3.04264	2.432	1.799
7.00014	3.05667	2.445	1.823
7.10014	3.05026	2.443	1.784
7.20014	3.14985	2.486	1.863
7.30015	3.12721	2.494	1.72
7.40015	3.02883	2.372	1.75
7.50015	2.89923	2.248	1.75
7.60015	3.11334	2.502	1.731
7.70015	2.95878	2.366	1.72
7.80016	3.07876	2.489	1.8
7.90016	3.02304	2.391	1.913
8.00016	3.04737	2.426	1.949
8.10016	3.24171	2.675	1.841
8.20016	2.92399	2.314	1.853
8.30017	2.91251	2.235	1.847
8.40017	3.09185	2.42	1.907
8.50017	3.173	2.538	1.939
8.60017	3.20801	2.554	1.894
8.70017	3.20088	2.48	2.012
8.80018	3.06714	2.37	1.842
8.90018	3.2144	2.554	1.934
9.00018	2.78162	2.031	2.057
9.10018	2.85169	2.124	2.181
9.20018	2.98116	2.272	2.006
9.30019	2.95059	2.178	2.141
9.40019	2.94434	2.197	1.97
9.50019	3.11674	2.429	1.918
9.60019	3.07825	2.367	2.041
9.70019	2.95967	2.256	1.999
9.8002	2.95011	2.245	1.781
9.9002	2.92672	2.233	1.897
10.0002	2.95	2.223	1.979
10.1002	2.99897	2.262	1.944
10.2002	3.01133	2.325	1.896
10.3002	2.98456	2.264	1.959
10.4002	2.97139	2.254	2.069
10.5002	3.05966	2.325	1.9
10.6002	2.89561	2.111	1.98
10.7002	2.90954	2.158	1.8
10.8002	3.05252	2.332	1.911
10.9002	2.91666	2.256	1.843
11.0002	3.11514	2.466	1.743
11.1002	2.99402	2.33	1.895
11.2002	2.99357	2.339	2.156
11.3002	2.95313	2.288	1.843
11.4002	2.90919	2.247	2.03
11.5002	3.03886	2.37	1.86
11.6002	3.19958	2.51	1.78
11.7002	3.33694	2.682	1.949
11.8002	3.08826	2.348	1.71
11.9002	3.02505	2.298	1.908
12.0002	2.985	2.255	1.897
12.1002	3.28897	2.647	1.936
12.2002	3.20529	2.494	1.819
12.3002	3.27408	2.586	1.723
12.4002	3.18148	2.465	1.773
12.5002	3.22024	2.522	1.911
12.6003	3.28761	2.624	1.848
12.7003	3.24854	2.55	1.92
12.8003	3.11801	2.394	1.944
12.9003	3.19648	2.492	1.846
13.0003	3.18676	2.476	1.915
13.1003	3.18884	2.444	1.841
13.2003	3.03808	2.265	1.862
13.3003	3.09239	2.309	2.039
13.4003	3.13451	2.383	1.956
13.5003	3.08909	2.342	1.928
13.6003	3.21282	2.528	2.14
13.7003	3.05818	2.344	2.032
13.8003	3.17102	2.478	1.957
13.9003	3.25126	2.556	2.177
14.0003	3.09832	2.358	1.978
14.1003	3.09401	2.388	1.956
14.2003	3.17989	2.489	1.99
14.3003	3.04098	2.347	2.092
14.4003	3.04876	2.395	2.007
14.5003	3.11592	2.466	1.904
14.6003	3.21643	2.537	2.018
14.7003	3.33987	2.692	1.973
14.8003	3.22551	2.468	1.873
14.9003	3.14202	2.401	2.012
15.0003	3.33305	2.642	1.809
15.1003	3.47153	2.772	1.798
15.2003	3.4541	2.787	1.986
15.3003	3.29392	2.629	1.982
15.4003	3.21026	2.536	1.952
15.5003	3.25398	2.563	2.03
15.6003	3.12762	2.452	1.883
15.7003	3.21486	2.555	1.979
15.8003	3.17153	2.507	2.046
15.9003	3.24585	2.614	2.029
16.0003	3.16276	2.446	1.985
16.1003	3.33423	2.583	2.023
16.2003	3.26278	2.553	2.016
16.3003	3.37714	2.728	2.146
16.4003	3.41457	2.68	2.271
16.5003	3.42124	2.763	2.184
16.6003	3.46209	2.798	2.108
16.7003	3.31404	2.642	2.263
16.8003	3.23706	2.539	2.218
16.9003	3.31068	2.626	1.988
17.0003	3.56711	2.904	2.089
17.1003	3.79051	3.162	2.053
17.2003	3.59545	2.916	2.079
17.3003	3.60479	2.912	1.988
17.4003	3.65522	3.013	2.101
17.5004	3.38903	2.675	2.057
17.6004	3.41846	2.711	2.102
17.7004	3.55843	2.845	2.018
17.8004	3.57545	2.907	2.18
17.9004	3.55546	2.895	2.149
18.0004	3.43287	2.717	2.131
18.1004	3.32652	2.608	1.995
18.2004	3.31254	2.626	2.138
18.3004	3.22555	2.513	2.091
18.4004	3.26506	2.547	2.117
18.5004	3.49093	2.836	2.116
18.6004	3.32087	2.697	2.072
18.7004	3.35177	2.665	2.043
18.8004	3.58775	2.943	2.018
18.9004	3.32063	2.629	1.976
19.0004	3.49319	2.837	2.007
19.1004	3.4639	2.794	1.895
19.2004	3.67253	3.014	2.028
19.3004	3.59961	2.963	2.069
19.4004	3.49708	2.863	1.824
19.5004	3.37224	2.724	1.833
19.6004	3.51298	2.898	1.885
19.7004	3.49019	2.857	2.058
19.8004	3.51785	2.871	1.988
19.9004	3.54614	2.893	2.004
20.0004	3.6283	2.992	2.058
20.1004	3.76022	3.05	2.075
20.2004	3.71462	3.034	1.95
20.3004	3.7395	3.122	1.993
20.4004	3.61798	2.926	1.867
20.5004	3.65998	2.972	1.928
20.6004	3.62234	2.958	1.888
20.7004	3.44395	2.749	1.904
20.8004	3.79071	3.13	2.067
20.9004	3.79094	3.166	2.037
21.0004	3.74632	3.147	2.022
21.1004	3.64165	2.972	1.955
21.2004	3.62665	2.954	1.921
21.3004	3.60183	2.962	1.923
21.4004	3.5641	2.904	2.052
21.5004	3.7109	3.111	2.019
21.6004	3.69686	3.05	1.831
21.7004	3.55444	2.894	1.995
21.8004	3.74195	3.052	1.989
21.9004	3.82803	3.141	1.884
22.0004	3.58798	2.906	2.005
22.1004	3.81401	3.168	2.082
22.2004	3.65145	2.948	2.063
22.3004	3.62403	2.959	1.937
22.4004	3.80731	2.906	1.963
22.5005	3.78205	3.168	2.085
22.6005	3.72348	2.948	1.99
22.7005	3.63169	2.959	2.031
22.8005	3.75445	2.906	1.948
22.9005	3.8815	3.168	2.025
23.0005	3.84626	2.948	2.014
23.1005	3.86606	2.959	1.934
23.2005	3.85679	2.906	1.937
23.3005	3.81103	3.168	2.077
23.4005	3.75243	2.948	2
23.5005	3.88572	2.959	2.073
23.6005	3.94398	3.319	2.121
23.7005	3.79521	3.154	2.083
23.8005	3.66139	3.012	2.145
23.9005	3.71079	3.064	2.049
24.0005	3.78895	3.114	2.046
24.1005	3.77074	3.086	2.032
24.2005	3.68057	3.022	2.12
24.3005	3.80396	3.167	2.194
24.4005	3.55151	2.884	2.109
24.5005	3.55932	2.906	2.112
24.6005	3.5122	2.854	2.21
24.7005	3.53567	2.846	2.234
24.8005	3.437	2.737	2.068
24.9005	3.42697	2.746	2.089
25.0005	3.37259	2.722	2.168
25.1005	3.27652	2.583	2.164
25.2005	3.30002	2.583	2.103
25.3005	3.24191	2.536	2.188
25.4005	3.28495	2.559	2.086
25.5005	3.24804	2.526	2.092
25.6005	3.36354	2.713	2.249
25.7005	3.48486	2.762	2.116
25.8005	3.58488	2.908	2.003
25.9005	3.6035	2.915	1.946
26.0005	3.52308	2.843	1.924
26.1005	3.58979	2.882	1.894
26.2005	3.58087	2.915	1.931
26.3005	3.27365	2.552	1.939
26.4005	3.51496	2.851	1.953
26.5005	3.4988	2.823	1.923
26.6005	3.42277	2.693	1.962
26.7005	3.31362	2.659	1.895
26.8005	3.17256	2.442	1.889
26.9005	3.57872	2.893	1.947
27.0005	3.40447	2.717	2.143
27.1005	3.57143	2.885	2.197
27.2005	3.40871	2.684	2.204
27.3005	3.49146	2.772	2.047
27.4005	3.73047	3.061	2.132
27.5006	3.66799	2.987	2.033
27.6006	3.74869	3.077	2.062
27.7006	3.67955	3.006	2.107
27.8006	3.62385	2.973	2.142
27.9006	3.61873	2.936	2.125
28.0006	3.50345	2.794	2.165
28.1006	3.434	2.715	2.082
28.2006	3.80767	3.152	2.122
28.3006	3.79073	3.119	2.21
28.4006	3.79827	3.132	2.121
28.5006	3.64481	2.979	2.223
28.6006	3.75596	3.073	2.107
28.7006	3.55574	2.85	2.038
28.8006	3.79546	3.106	2.087
28.9006	3.69707	2.964	2.122
29.0006	3.89081	3.203	2.147
29.1006	3.8223	3.148	2.055
29.2006	3.45877	2.77	2.148
29.3006	3.57964	2.922	2.176
29.4006	3.35289	2.64	2.142
29.5006	3.57646	2.901	2.063
29.6006	3.51573	2.78	2.112
29.7006	3.67565	3.015	2.208
29.8006	3.50644	2.788	2.111
29.9006	3.67447	2.969	2.088
30.0006	3.70199	3.037	2.081
30.1006	3.46751	2.777	2.266
30.2006	3.59041	2.882	2.188
30.3006	3.53126	2.765	2.21
30.4006	3.50736	2.7	2.127
30.5006	3.61778	2.902	2.162
30.6006	3.52257	2.79	2.131
30.7006	3.53391	2.814	2.16
30.8006	3.57687	2.869	2.151
30.9006	3.49913	2.759	2.089
31.0006	3.45795	2.73	2.19
31.1006	3.58283	2.848	2.226
31.2006	3.58019	2.838	2.2
31.3006	3.65216	2.893	2.128
31.4006	3.53903	2.822	2.091
31.5006	3.70449	2.959	2.136
31.6006	3.60754	2.863	2.03
31.7006	3.65447	2.959	2.157
31.8006	3.44918	2.677	2.248
31.9006	3.53866	2.786	2.187
32.0006	3.42044	2.638	2.288
32.1006	3.6278	2.919	2.105
32.2006	3.4552	2.664	2.154
32.3006	3.63295	2.879	2.127
32.4006	3.45416	2.655	2.166
32.5007	3.41025	2.655	2.33
32.6007	3.37878	2.599	2.262
32.7007	3.30527	2.45	2.198
32.8007	3.45276	2.681	2.219
32.9007	3.4303	2.643	2.148
33.0007	3.47215	2.672	2.185
33.1007	3.53771	2.805	2.295
33.2007	3.56967	2.849	2.258
33.3007	3.50987	2.737	2.226
33.4007	3.53386	2.744	2.323
33.5007	3.58655	2.834	2.221
33.6007	3.59236	2.845	2.139
33.7007	3.46864	2.656	2.077
33.8007	3.48654	2.691	2.198
33.9007	3.49452	2.706	2.189
34.0007	3.53223	2.719	2.016
34.1007	3.67195	2.886	2.171
34.2007	3.58122	2.83	2.24
34.3007	3.42091	2.623	2.365
34.4007	3.47175	2.709	2.147
34.5007	3.69181	2.925	2.066
34.6007	3.56103	2.692	2.135
34.7007	3.62746	2.792	1.979
34.8007	3.5285	2.696	2.079
34.9007	3.5873	2.752	2.113
35.0007	3.50189	2.696	2.016
35.1007	3.61763	2.761	2.004
35.2007	3.53925	2.716	2.038
35.3007	3.43993	2.595	2.159
35.4007	3.34868	2.495	2.05
35.5007	3.27606	2.399	2.26
35.6007	3.37492	2.515	2.063
35.7007	3.53803	2.709	2.144
35.8007	3.30724	2.486	2.152
35.9007	3.27345	2.403	2.032
36.0007	3.5585	2.775	2.124
36.1007	3.39621	2.567	2.157
36.2007	3.4393	2.627	2.145
36.3007	3.50385	2.752	2.109
36.4007	3.58654	2.794	2.185
36.5007	3.42366	2.637	2.147
36.6007	3.59864	2.853	2.054
36.7007	3.48936	2.733	2.08
36.8007	3.55985	2.789	2.013
36.9007	3.36378	2.555	2.1
37.0007	3.48682	2.742	2.15
37.1007	3.55826	2.84	2.088
37.2007	3.70155	3.011	2.113
37.3007	3.5436	2.797	2.023
37.4007	3.57927	2.783	2.129
37.5007	3.55458	2.834	2.001
37.6008	3.41428	2.618	2.005
37.7008	3.41975	2.668	2.022
37.8008	3.54516	2.827	2.096
37.9008	3.65488	2.964	2.285
38.0008	3.50108	2.751	2.221
38.1008	3.43693	2.671	2.102
38.2008	3.46452	2.703	2.064
38.3008	3.47841	2.749	2.204
38.4008	3.49272	2.75	2.118
38.5008	3.5562	2.831	2.257
38.6008	3.67286	2.952	2.13
38.7008	3.55505	2.839	2.017
38.8008	3.52485	2.768	2.066
38.9008	3.54565	2.811	2.027
39.0008	3.51229	2.75	2.083
39.1008	3.44995	2.724	2.052
39.2008	3.40062	2.595	2.078
39.3008	3.43115	2.628	2.048
39.4008	3.58228	2.832	2.047
39.5008	3.46657	2.729	2.074
39.6008	3.28372	2.489	2.084
39.7008	3.47659	2.706	2.207
39.8008	3.34724	2.535	2.09
39.9008	3.50309	2.75	2.071
40.0008	3.45694	2.696	1.981
40.1008	3.45113	2.7	2.032
40.2008	3.60222	2.857	2.097
40.3008	3.47459	2.72	2
40.4008	3.58895	2.854	2.009
40.5008	3.53248	2.783	2.078
40.6008	3.67629	2.909	2.036
40.7008	3.42933	2.614	2.164
40.8008	3.38161	2.619	2.212
40.9008	3.44818	2.686	2.205
41.0008	3.52426	2.775	2.289
41.1008	3.53394	2.799	2.21
41.2008	3.70543	3.002	2.138
41.3008	3.47798	2.742	2.039
41.4008	3.57801	2.883	2.2
41.5008	3.65826	2.944	2.138
41.6008	3.57137	2.815	2.151
41.7008	3.62692	2.926	2.06
41.8008	3.77045	3.039	2.078
41.9008	3.62251	2.921	2.134
42.0008	3.63508	2.903	2.093
42.1008	3.85164	3.154	2.23
42.2008	3.7587	3.035	2.149
42.3008	3.54374	2.785	2.122
42.4008	3.58741	2.868	2.063
42.5008	3.61114	2.833	2.066
42.6009	3.48812	2.729	2.057
42.7009	3.60023	2.919	2.064
42.8009	3.67104	2.954	2.017
42.9009	3.69322	2.982	2.128
43.0009	3.7003	3.023	1.981
43.1009	3.66958	2.982	1.912
43.2009	3.59151	2.857	1.995
43.3009	3.51474	2.793	1.956
43.4009	3.62977	2.85	1.911
43.5009	3.57099	2.765	1.88
43.6009	3.63173	2.856	1.969
43.7009	3.62053	2.817	1.901
43.8009	3.56102	2.745	1.969
43.9009	3.55329	2.727	1.959
44.0009	3.40773	2.557	2.004
44.1009	3.39527	2.533	1.92
44.2009	3.45215	2.636	1.86
44.3009	3.46332	2.676	1.811
44.4009	3.4676	2.66	1.871
44.5009	3.49741	2.683	1.963
44.6009	3.45466	2.63	1.899
44.7009	3.28836	2.491	1.905
44.8009	3.39033	2.572	1.856
44.9009	3.47852	2.705	1.932
45.0009	3.53674	2.722	1.971
45.1009	3.51827	2.694	1.953
45.2009	3.53088	2.702	1.932
45.3009	3.56749	2.724	2.018
45.4009	3.62501	2.798	1.901
45.5009	3.78246	2.953	1.911
45.6009	3.78279	2.99	1.974
45.7009	3.87862	3.086	2.025
45.8009	3.57574	2.764	1.95
45.9009	3.60563	2.789	1.965
46.0009	3.77448	2.969	2.011
46.1009	3.54131	2.749	1.997
46.2009	3.56344	2.696	1.94
46.3009	3.47589	2.62	2.052
46.4009	3.63117	2.835	2.067
46.5009	3.51481	2.685	1.945
46.6009	3.72568	2.924	1.966
46.7009	3.46242	2.603	1.971
46.8009	3.43512	2.595	1.949
46.9009	3.53743	2.764	2.049
47.0009	3.36439	2.5	1.883
47.1009	3.47598	2.646	2.047
47.2009	3.3782	2.536	1.936
47.3009	3.44283	2.652	1.946
47.4009	3.48499	2.674	1.891
47.501	3.53917	2.708	1.904
47.601	3.56692	2.748	1.896
47.701	3.42389	2.587	1.845
47.801	3.55527	2.792	1.958
47.901	3.56013	2.697	1.954
48.001	3.60067	2.801	1.972
48.101	3.658	2.847	1.898
48.201	3.63907	2.798	1.935
48.301	3.43938	2.597	1.968
48.401	3.63263	2.827	1.909
48.501	3.63116	2.8	1.908
48.601	3.61367	2.807	1.948
48.701	3.65769	2.886	1.949
48.801	3.5502	2.74	2.011
48.901	3.65757	2.909	1.938
49.001	3.85452	3.118	2.073
49.101	3.65321	2.818	2.054
49.201	3.74479	2.964	1.929
49.301	3.7238	2.914	1.925
49.401	3.60795	2.798	2.034
49.501	3.57522	2.76	1.917
49.601	3.49878	2.659	1.854
49.701	3.69876	2.868	1.938
49.801	3.36892	2.45	2.01
49.901	3.50568	2.668	1.977
50.001	3.35016	2.462	1.945
50.101	3.44471	2.586	1.98
50.201	3.54115	2.677	1.998
50.301	3.39314	2.573	1.919
50.401	3.41048	2.59	1.867
50.501	3.55265	2.681	1.818
50.601	3.44057	2.54	1.836
50.701	3.58973	2.744	1.98
50.801	3.4851	2.632	1.932
50.901	3.43561	2.534	1.932
51.001	3.52337	2.669	1.899
51.101	3.50346	2.664	1.911
51.201	3.49016	2.604	2.014
51.301	3.68662	2.859	1.89
51.401	3.5704	2.691	1.894
51.501	3.63851	2.701	1.919
51.601	3.57091	2.717	1.828
51.701	3.61014	2.723	1.851
51.801	3.5326	2.655	1.837
51.901	3.6564	2.798	1.811
52.001	3.61771	2.756	1.822
52.101	3.60646	2.744	1.843
52.201	3.62038	2.779	1.833
52.301	3.76721	2.982	1.911
52.401	3.61891	2.786	1.849
52.501	3.55605	2.683	1.905
52.6011	3.47264	2.582	1.904
52.7011	3.52929	2.65	1.903
52.8011	3.49492	2.595	1.855
52.9011	3.54559	2.682	1.881
53.0011	3.37023	2.504	1.795
53.1011	3.54231	2.685	1.767
53.2011	3.49298	2.647	1.848
53.3011	3.58804	2.735	1.87
53.4011	3.72132	2.908	1.878
53.5011	3.66155	2.836	1.847
53.6011	3.67778	2.884	1.759
53.7011	3.59115	2.788	1.738
53.8011	3.78445	3.008	1.752
53.9011	3.78595	2.999	1.79
54.0011	3.74364	2.955	1.886
54.1011	3.87923	3.096	1.734
54.2011	3.82874	3.078	1.807
54.3011	3.80869	3.053	1.752
54.4011	3.90581	3.124	1.853
54.5011	3.82506	3.042	1.825
54.6011	3.77881	2.987	1.847
54.7011	3.84041	3.086	1.863
54.8011	3.76543	2.952	1.786
54.9011	3.60524	2.762	1.911
55.0011	3.82701	3.055	1.828
55.1011	3.66905	2.892	1.869
55.2011	3.78538	2.965	1.854
55.3011	3.68391	2.877	1.888
55.4011	3.73368	2.932	1.903
55.5011	3.89191	3.138	1.83
55.6011	4.00522	3.241	1.826
55.7011	3.92166	3.134	1.938
55.8011	3.71507	2.942	1.878
55.9011	3.71584	2.875	1.915
56.0011	3.82085	3.024	1.825
56.1011	3.68428	2.843	1.995
56.2011	3.67592	2.875	1.872
56.3011	3.6829	2.857	1.895
56.4011	3.68763	2.897	1.954
56.5011	3.7559	2.949	1.905
56.6011	3.60234	2.751	1.8
56.7011	3.62158	2.758	1.769
56.8011	3.61633	2.771	1.84
56.9011	3.73599	2.908	1.841
57.0011	3.74435	2.962	1.974
57.1011	3.5856	2.81	1.901
57.2011	3.79243	2.996	1.907
57.3011	3.66066	2.897	1.925
57.4011	3.64631	2.811	1.965
57.5012	3.70588	2.89	2.008
57.6012	3.62778	2.822	2
57.7012	3.63586	2.84	1.992
57.8012	3.65567	2.836	1.973
57.9012	3.63643	2.833	1.938
58.0012	3.59953	2.78	1.958
58.1012	3.7702	2.936	2.045
58.2012	3.67996	2.842	1.921
58.3012	3.70571	2.878	1.905
58.4012	3.91244	3.115	1.946
58.5012	3.76573	2.93	1.942
58.6012	3.74905	2.889	1.982
58.7012	3.7641	2.911	1.919
58.8012	3.99277	3.2	1.888
58.9012	3.79129	2.97	1.859
59.0012	4.07145	3.265	1.888
59.1012	3.96099	3.159	1.937
59.2012	3.74543	2.907	1.804
59.3012	3.77335	2.894	1.918
59.4012	3.72443	2.836	1.916
59.5012	3.84265	3.004	1.894
59.6012	4.02264	3.188	1.818
59.7012	3.92759	3.056	1.923
59.8012	3.76453	2.926	1.923
59.9012	3.9471	3.073	1.851
60.0012	3.82411	2.972	1.842
60.1012	3.81565	2.959	1.858
60.2012	3.71098	2.851	1.838
60.3012	3.73412	2.886	1.896
60.4012	3.67712	2.805	1.764
60.5012	3.82213	2.969	1.811
60.6012	3.70966	2.895	1.818
60.7012	3.85932	2.988	1.809
60.8012	3.70837	2.873	1.845
60.9012	3.85639	2.992	1.777
61.0012	3.86551	3.013	1.788
61.1012	3.65386	2.831	1.718
61.2012	3.65345	2.791	1.835
61.3012	3.74173	2.864	1.797
61.4012	3.66461	2.778	1.829
61.5012	4.01426	3.188	1.857
61.6012	3.82131	2.96	1.868
61.7012	3.76423	2.905	1.914
61.8012	3.67761	2.833	1.79
61.9012	3.84336	3.034	1.902
62.0012	3.72296	2.869	1.946
62.1012	3.63362	2.748	1.958
62.2012	3.80751	2.978	1.882
62.3012	3.73361	2.871	1.832
62.4012	3.75181	2.881	1.892
62.5012	3.81857	2.912	1.832
62.6013	3.7253	2.849	1.882
62.7013	3.92522	3.08	1.916
62.8013	3.8577	3.01	1.972
62.9013	3.8876	3.038	1.964
63.0013	3.7858	2.924	1.895
63.1013	3.79361	2.944	1.901
63.2013	3.78242	2.923	1.817
63.3013	3.88414	3.04	1.845
63.4013	3.78548	2.927	1.873
63.5013	3.77715	2.886	1.902
63.6013	3.71259	2.819	1.849
63.7013	3.57794	2.664	1.876
63.8013	3.65443	2.756	1.889
63.9013	3.70148	2.777	1.848
64.0013	3.68887	2.764	1.805
64.1013	3.74253	2.879	1.827
64.2013	3.74261	2.869	1.857
64.3013	3.72593	2.817	1.863
64.4013	3.89209	3.049	1.861
64.5013	3.73574	2.89	1.828
64.6013	3.72647	2.914	1.898
64.7013	3.84689	2.992	1.9
64.8013	3.75298	2.878	1.771
64.9013	3.78957	2.926	1.861
65.0013	3.85582	3.037	1.965
65.1013	3.7609	2.88	1.892
65.2013	3.77401	2.947	1.818
65.3013	3.65238	2.771	1.864
65.4013	3.94258	3.14	1.847
65.5013	3.84705	3.012	1.78
65.6013	4.12255	3.324	1.797
65.7013	3.83755	2.983	1.808
65.8013	3.75773	2.855	1.838
65.9013	3.84338	3.028	1.85
66.0013	3.78226	2.91	1.903
66.1013	4.02504	3.215	1.904
66.2013	3.93122	3.104	1.779
66.3013	3.7216	2.84	1.779
66.4013	3.85132	2.993	1.817
66.5013	3.91843	3.062	1.887
66.6013	3.81663	2.969	1.832
66.7013	3.85452	3.013	1.8
66.8013	3.86122	3.045	1.873
66.9013	3.64099	2.775	1.793
67.0013	3.76511	2.868	1.93
67.1013	3.83733	3.016	1.984
67.2013	3.91663	3.088	1.983
67.3013	3.91916	3.11	1.866
67.4013	4.02977	3.259	1.898
67.5014	3.94939	3.114	1.902
67.6014	3.99106	3.168	1.839
67.7014	3.96434	3.148	1.822
67.8014	3.91996	3.06	1.935
67.9014	3.86242	2.968	1.867
68.0014	3.92815	3.054	2.015
68.1014	4.01763	3.176	1.849
68.2014	3.86017	3.014	1.971
68.3014	3.91311	3.112	1.889
68.4014	3.74405	2.901	1.787
68.5014	3.72667	2.91	1.755
68.6014	3.69946	2.891	1.803
68.7014	3.76169	2.882	1.866
68.8014	3.72941	2.9	1.83
68.9014	3.85307	2.965	1.824
69.0014	3.85489	3.031	1.853
69.1014	3.74313	2.868	1.906
69.2014	3.93861	3.118	1.828
69.3014	3.71367	2.862	1.944
69.4014	4.00598	3.248	1.894
69.5014	3.74538	2.906	1.902
69.6014	3.94115	3.103	1.874
69.7014	3.70032	2.838	2.058
69.8014	3.75917	2.929	1.974
69.9014	3.92447	3.116	1.922
70.0014	3.94583	3.147	2.001
70.1014	3.90638	3.112	1.93
70.2014	3.70201	2.849	2.079
70.3014	3.90158	3.037	1.956
70.4014	3.70486	2.844	1.987
70.5014	3.72927	2.881	1.885
70.6014	3.78741	2.959	1.96
70.7014	3.61039	2.73	1.994
70.8014	3.81908	2.961	1.918
70.9014	3.70621	2.782	1.904
71.0014	3.90943	3.051	1.781
71.1014	3.8669	3.041	2.007
71.2014	3.81459	2.948	2.027
71.3014	3.65216	2.764	1.883
71.4014	3.61916	2.695	1.982
71.5014	3.63474	2.655	1.949
71.6014	3.68562	2.772	2.049
71.7014	3.66761	2.69	1.953
71.8014	3.55096	2.587	1.952
71.9014	3.81856	2.906	1.892
72.0014	3.8041	2.909	1.924
72.1014	3.61167	2.709	1.977
72.2014	3.83488	2.993	1.979
72.3014	3.78779	2.917	1.973
72.4014	3.76012	2.893	1.923
72.5015	3.79738	2.917	1.926
72.6015	3.743	2.86	1.976
72.7015	3.84469	2.911	1.93
72.8015	3.81382	2.887	1.823
72.9015	3.8306	2.944	1.921
73.0015	3.74612	2.847	1.856
73.1015	3.81905	2.965	1.867
73.2015	3.75237	2.878	2.005
73.3015	3.79097	2.926	1.967
73.4015	3.7963	2.903	1.931
73.5015	3.89259	3.038	1.941
73.6015	3.73536	2.885	1.975
73.7015	3.63621	2.726	1.833
73.8015	3.70105	2.836	1.939
73.9015	3.70304	2.811	1.94
74.0015	3.74547	2.843	2.015
74.1015	3.66474	2.794	1.981
74.2015	3.66371	2.764	2.083
74.3015	3.59673	2.692	1.872
74.4015	3.62886	2.715	1.882
74.5015	3.65655	2.752	1.864
74.6015	3.76987	2.957	1.914
74.7015	3.8558	3.013	1.932
74.8015	3.77827	2.919	2.004
74.9015	3.83797	3.004	1.871
75.0015	3.73621	2.892	1.917
75.1015	3.78798	2.926	1.972
75.2015	3.73031	2.922	2.109
75.3015	3.86136	3.038	1.957
75.4015	3.68312	2.814	1.978
75.5015	3.78825	2.95	1.992
75.6015	3.77718	2.947	2.046
75.7015	3.57905	2.738	2.056
75.8015	3.49055	2.659	1.973
75.9015	3.5216	2.636	1.945
76.0015	3.77317	2.954	2.038
76.1015	3.56681	2.729	1.922
76.2015	3.55441	2.652	1.916
76.3015	3.62662	2.778	1.914
76.4015	3.566	2.748	1.932
76.5015	3.56429	2.702	2.019
76.6015	3.67026	2.811	2.249
76.7015	3.67712	2.834	2.226
76.8015	3.83194	2.984	2.14
76.9015	3.67769	2.797	2.175
77.0015	3.89882	3.037	2.15
77.1015	3.91778	3.106	2.292
77.2015	3.80562	2.953	2.176
77.3015	3.70434	2.832	2.226
77.4015	3.68859	2.809	2.161
77.5015	3.69664	2.847	2.168
77.6016	3.65367	2.783	2.181
77.7016	3.70229	2.861	2.107
77.8016	3.74224	2.904	2.093
77.9016	3.79893	2.963	2.15
78.0016	3.74396	2.867	2.164
78.1016	3.66848	2.777	2.16
78.2016	3.59762	2.741	2.185
78.3016	3.7199	2.869	2.11
78.4016	3.57026	2.727	2.215
78.5016	3.59058	2.729	2.115
78.6016	3.53917	2.693	2.071
78.7016	3.59544	2.768	2.158
78.8016	3.59145	2.707	2.176
78.9016	3.58256	2.718	2.132
79.0016	3.62977	2.773	2.157
79.1016	3.68029	2.858	2.203
79.2016	3.69816	2.855	2.152
79.3016	3.82585	3.009	2.124
79.4016	3.93139	3.133	2.065
79.5016	3.86727	3.072	2.028
79.6016	3.78522	3.004	2.078
79.7016	3.74054	2.937	2.021
79.8016	4.09197	3.353	2.057
79.9016	3.84638	3.094	2.105
80.0016	3.89913	3.102	2.039
80.1016	3.76607	2.969	2.104
80.2016	3.65887	2.871	2.126
80.3016	3.88464	3.102	2.112
80.4016	3.96701	3.189	2.033
80.5016	3.74209	2.93	2.145
80.6016	3.73258	2.94	2.044
80.7016	3.9086	3.11	2.226
80.8016	3.79101	3.001	2.209
80.9016	3.94857	3.113	1.996
81.0016	3.83998	3.012	2.172
81.1016	3.79997	2.989	2.009
81.2016	3.63898	2.77	2.207
81.3016	3.84035	3.028	2.065
81.4016	3.96391	3.17	1.976
81.5016	3.88927	3.076	1.967
81.6016	3.81819	2.996	2.026
81.7016	3.85832	3.046	1.931
81.8016	4.03524	3.271	2.124
81.9016	3.83621	3.028	1.989
82.0016	3.79399	2.948	1.984
82.1016	3.64185	2.797	2.087
82.2016	3.70911	2.888	1.996
82.3016	3.72702	2.881	1.889
82.4016	3.68147	2.842	1.971
82.5016	3.76468	2.938	2.008
82.6017	3.79381	2.967	1.98
82.7017	3.65042	2.832	2.06
82.8017	3.52318	2.644	1.94
82.9017	3.4706	2.623	1.912
83.0017	3.55367	2.695	2.093
83.1017	3.51083	2.677	2.068
83.2017	3.58327	2.736	2.143
83.3017	3.56385	2.708	2.161
83.4017	3.47629	2.654	2.123
83.5017	3.47707	2.663	2.109
83.6017	3.37237	2.49	2.036
83.7017	3.45683	2.626	1.997
83.8017	3.40284	2.55	2.117
83.9017	3.44159	2.583	2
84.0017	3.34819	2.491	2.066
84.1017	3.46712	2.641	1.932
84.2017	3.46068	2.645	1.986
84.3017	3.40441	2.53	2.075
84.4017	3.59241	2.778	1.967
84.5017	3.40937	2.514	2.136
84.6017	3.49701	2.626	2.125
84.7017	3.47271	2.598	2.136
84.8017	3.55531	2.694	2.072
84.9017	3.60358	2.791	2.124
85.0017	3.64	2.818	2.171
85.1017	3.6311	2.818	2.106
85.2017	3.53043	2.681	1.981
85.3017	3.64729	2.775	2.021
85.4017	3.60371	2.746	2.045
85.5017	3.54091	2.662	2.048
85.6017	3.481	2.621	2.068
85.7017	3.57256	2.701	2.163
85.8017	3.55998	2.734	2.075
85.9017	3.73983	2.9	1.982
86.0017	3.60611	2.708	1.962
86.1017	3.60839	2.681	2.08
86.2017	3.64894	2.769	1.939
86.3017	3.61111	2.705	2.094
86.4017	3.621	2.719	2.05
86.5017	3.50861	2.587	2.055
86.6017	3.52411	2.601	2.104
86.7017	3.68287	2.84	2.075
86.8017	3.50594	2.596	2.21
86.9017	3.54721	2.683	2.162
87.0017	3.56582	2.694	2.215
87.1017	3.47536	2.615	2.239
87.2017	3.44368	2.554	2.168
87.3017	3.73238	2.939	2.167
87.4017	3.55277	2.656	2.055
87.5018	3.62773	2.758	2.027
87.6018	3.56709	2.698	2.003
87.7018	3.7271	2.851	2.009
87.8018	3.79438	2.935	2.002
87.9018	3.65689	2.804	2.086
88.0018	3.65806	2.833	2.14
88.1018	3.70229	2.875	2.084
88.2018	3.66444	2.807	2.082
88.3018	3.76494	2.874	2.045
88.4018	3.73687	2.884	2.145
88.5018	3.7945	2.946	2.178
88.6018	3.74154	2.851	2.113
88.7018	3.75829	2.864	2.176
88.8018	3.80442	2.901	2.193
88.9018	3.76418	2.891	2.256
89.0018	3.74629	2.874	2.138
89.1018	3.68616	2.772	2.312
89.2018	3.83581	2.991	2.153
89.3018	3.81093	2.935	2.286
89.4018	3.92186	3.064	2.257
89.5018	3.91509	3.082	2.229
89.6018	3.79208	2.952	2.352
89.7018	3.62851	2.762	2.342
89.8018	3.62855	2.754	2.243
89.9018	3.72566	2.857	2.158
90.0018	3.67789	2.782	2.198
90.1018	3.61158	2.726	2.185
90.2018	3.7624	2.88	2.178
90.3018	3.67319	2.736	2.2
90.4018	3.75503	2.85	2.298
90.5018	3.75455	2.85	2.349
90.6018	3.76626	2.855	2.295
90.7018	3.59092	2.652	2.262
90.8018	3.64684	2.716	2.307
90.9018	3.71742	2.797	2.312
91.0018	3.77333	2.886	2.196
91.1018	3.7147	2.808	2.259
91.2018	3.58717	2.629	2.245
91.3018	3.72137	2.82	2.244
91.4018	3.73793	2.839	2.33
91.5018	3.73675	2.822	2.274
91.6018	3.7837	2.87	2.255
91.7018	3.85694	2.966	2.315
91.8018	3.90581	3.008	2.39
91.9018	3.74734	2.806	2.304
92.0018	3.92994	3.079	2.178
92.1018	3.86978	3.026	2.152
92.2018	3.77916	2.886	2.144
92.3018	3.73327	2.843	2.052
92.4018	3.69036	2.804	2.063
92.5019	3.65021	2.754	2.069
92.6019	3.69936	2.808	2.114
92.7019	3.6084	2.721	2.173
92.8019	3.639	2.681	2.276
92.9019	3.71623	2.819	2.203
93.0019	3.8311	2.906	2.159
93.1019	3.74196	2.839	2.105
93.2019	3.67694	2.772	2.151
93.3019	3.62758	2.69	1.948
93.4019	3.62024	2.687	2.027
93.5019	3.56567	2.673	2.043
93.6019	3.67459	2.779	1.999
93.7019	3.65338	2.759	1.957
93.8019	3.6341	2.757	1.899
93.9019	3.59438	2.718	2.075
94.0019	3.63953	2.783	2.092
94.1019	3.70913	2.839	2.047
94.2019	3.73151	2.844	2.028
94.3019	3.68691	2.759	1.979
94.4019	3.91386	3.058	1.949
94.5019	3.6464	2.757	2.042
94.6019	3.58803	2.675	2.075
94.7019	3.77645	2.904	1.993
94.8019	3.67832	2.786	2.135
94.9019	3.67716	2.763	2.003
95.0019	3.59104	2.69	2.034
95.1019	3.69295	2.819	2.018
95.2019	3.7255	2.852	2.116
95.3019	3.69098	2.802	2.083
95.4019	3.56883	2.678	2.015
95.5019	3.72788	2.809	2.109
95.6019	3.72319	2.826	2.116
95.7019	3.81902	2.891	2.006
95.8019	3.94557	3.084	2.194
95.9019	3.99228	3.137	2.274
96.0019	3.91335	3.023	2.186
96.1019	3.74579	2.815	2.245
96.2019	3.69096	2.736	2.245
96.3019	3.88944	2.982	2.239
96.4019	3.69236	2.77	2.206
96.5019	3.70562	2.804	2.237
96.6019	3.54963	2.617	2.394
96.7019	3.57715	2.651	2.247
96.8019	3.72503	2.814	2.203
96.9019	3.71402	2.784	2.193
97.0019	3.70927	2.769	2.137
97.1019	3.74	2.794	2.138
97.2019	3.60598	2.683	2.201
97.3019	3.62644	2.683	2.084
97.4019	3.74857	2.866	2.171
97.5019	3.71746	2.859	2.139
97.602	3.71451	2.802	2.155
97.702	3.82007	2.927	2.212
97.802	3.82445	2.94	2.075
97.902	3.72513	2.844	2.168
98.002	3.6652	2.783	2.335
98.102	3.75187	2.848	2.177
98.202	3.83911	2.963	2.17
98.302	3.85346	2.982	2.24
98.402	3.71065	2.822	2.409
98.502	3.75703	2.907	2.251
98.602	3.76035	2.877	2.216
98.702	3.90134	3.071	2.109
98.802	3.92361	3.092	2.121
98.902	3.87872	3.031	1.994
99.002	3.62405	2.76	2.14
99.102	3.81413	2.975	2.08
99.202	3.67698	2.828	2.125
99.302	3.8156	2.993	2.201
99.402	3.77066	2.95	2.25
99.502	3.57675	2.684	2.273
99.602	3.64013	2.765	2.206
99.702	3.81237	2.989	2.176
99.802	3.7038	2.82	2.249
99.902	3.6998	2.784	2.306
100	3.65346	2.725	2.399
