# Supplementary material for: Nanotechnological synergy of mangiferin and curcumin in modulating PI3K/Akt/mTOR pathway: a novel front in ovarian cancer precision therapeutics
Source: Front Pharmacol. 2024 Jan 4;14:1276209. doi: 10.3389/fphar.2023.1276209 (PMC10794632; doi:10.3389/fphar.2023.1276209)
Supplement: Supplementary file 3 [file Table4.XLSX]

## Sheet: Sheet1
Time	PI3K-m	PI3K-m-c	Apo
0	19.6822	19.5502	19.7648
0.100002	19.6938	19.5283	19.685
0.200004	19.7513	19.5083	19.7713
0.300006	19.6485	19.5034	19.7417
0.400008	19.6914	19.6398	19.8164
0.50001	19.6989	19.693	19.6343
0.600012	19.836	19.5817	19.7376
0.700014	19.8539	19.5636	19.6277
0.800016	19.8327	19.5912	19.6009
0.900018	19.8904	19.6572	19.8963
1.00002	19.9226	19.6534	19.9231
1.10002	19.8991	19.6778	19.7044
1.20002	19.7895	19.7075	19.8296
1.30003	19.8251	19.6309	19.8521
1.40003	19.7727	19.7024	19.7403
1.50003	19.8079	19.6607	19.8401
1.60003	19.8649	19.6556	19.8519
1.70003	19.8495	19.6269	20.023
1.80004	19.6766	19.5056	20.0611
1.90004	19.7651	19.5836	20.0455
2.00004	19.8368	19.6253	19.8634
2.10004	19.6903	19.6335	19.9506
2.20004	19.7131	19.6408	19.9478
2.30005	19.8689	19.7605	19.8691
2.40005	19.7893	19.6747	19.9263
2.50005	19.822	19.5646	19.9451
2.60005	19.7606	19.6715	19.9436
2.70005	19.6603	19.822	20.0125
2.80006	19.8046	19.6731	19.9928
2.90006	19.7152	19.6581	20.092
3.00006	19.6445	19.7221	19.958
3.10006	19.7025	19.7026	19.8879
3.20006	19.701	19.7285	19.7674
3.30007	19.85	19.7453	19.9457
3.40007	19.84	19.8616	19.8413
3.50007	19.7638	19.782	19.9131
3.60007	19.8874	19.6889	19.8191
3.70007	19.857	19.7497	19.8702
3.80008	19.8423	19.6607	19.9068
3.90008	19.767	19.7192	19.8873
4.00008	19.8775	19.7716	19.9161
4.10008	19.8831	19.8789	19.8184
4.20008	19.774	20.0204	19.8972
4.30009	19.7513	19.9211	19.8815
4.40009	19.7624	19.9006	19.8754
4.50009	19.5751	19.8384	19.9214
4.60009	19.7474	19.8719	19.8522
4.70009	19.8001	19.8999	19.8025
4.8001	19.6758	19.7925	19.8811
4.9001	19.797	19.8303	19.8007
5.0001	19.8607	19.8678	19.7543
5.1001	19.9399	19.8119	19.8307
5.2001	19.9969	19.8546	19.8829
5.30011	20.0822	19.9207	19.9539
5.40011	19.9207	19.8558	19.9808
5.50011	19.9149	19.9092	19.9046
5.60011	19.8615	19.8095	19.9253
5.70011	19.834	19.871	19.812
5.80012	19.8582	19.7767	19.8768
5.90012	19.778	19.8556	19.9076
6.00012	19.7355	19.6918	19.8207
6.10012	19.752	19.6439	19.8734
6.20012	19.8202	19.7629	19.7886
6.30013	19.8478	19.7853	19.8243
6.40013	19.9759	19.8554	19.8332
6.50013	19.9449	19.8471	19.8522
6.60013	19.8973	19.7946	19.8722
6.70013	19.8524	19.7746	19.8959
6.80014	19.8111	19.8272	19.8504
6.90014	19.8929	19.7405	19.8009
7.00014	19.7554	19.8424	19.9401
7.10014	19.8334	19.9108	19.9161
7.20014	19.8562	20.0309	19.8141
7.30015	19.8158	19.7801	19.6803
7.40015	19.8517	19.9949	19.8935
7.50015	19.8478	19.9907	19.8518
7.60015	19.5245	20.1156	19.8586
7.70015	19.6228	20.009	19.8752
7.80016	19.6792	19.9857	19.87
7.90016	19.6589	19.9165	19.8625
8.00016	19.6596	19.9983	19.8948
8.10016	19.7151	19.9136	19.9441
8.20016	19.7678	20.0487	19.8488
8.30017	19.9015	20.0864	19.9065
8.40017	19.8133	19.8953	19.8556
8.50017	19.9244	19.8575	19.8295
8.60017	19.8775	19.8587	19.8734
8.70017	19.8506	19.7743	19.8987
8.80018	19.8438	19.8374	20.034
8.90018	19.8773	19.6686	19.8485
9.00018	19.8244	19.6075	19.9225
9.10018	19.7612	19.6506	19.91
9.20018	19.699	19.6917	19.7997
9.30019	19.6607	19.6393	19.8512
9.40019	19.7663	19.5621	19.76
9.50019	19.7932	19.5524	19.7653
9.60019	19.824	19.6276	19.7688
9.70019	19.7472	19.658	19.6732
9.8002	19.8808	19.6154	19.6902
9.9002	19.8278	19.6373	19.6178
10.0002	19.8713	19.5098	19.6537
10.1002	19.7856	19.5974	19.7877
10.2002	19.8454	19.4767	19.8049
10.3002	19.8201	19.6336	19.8121
10.4002	19.8322	19.5363	19.9876
10.5002	19.7085	19.5513	19.8675
10.6002	19.8436	19.6048	19.948
10.7002	19.8157	19.6255	19.9285
10.8002	19.9651	19.702	19.9773
10.9002	19.9353	19.7205	19.9608
11.0002	19.9277	19.7008	19.9502
11.1002	19.8908	19.8739	19.8632
11.2002	19.925	19.6988	20.0021
11.3002	20.0023	19.5592	19.8755
11.4002	19.8869	19.6116	20.0315
11.5002	19.9238	19.7235	19.9278
11.6002	19.9557	19.7663	19.929
11.7002	19.9657	19.7358	19.8897
11.8002	19.7031	19.6775	19.8502
11.9002	19.6982	19.6569	19.9308
12.0002	19.6361	19.647	20.034
12.1002	19.7537	19.6674	20.0446
12.2002	19.6771	19.7917	19.9029
12.3002	19.7931	19.614	19.9961
12.4002	19.5345	19.6141	19.9378
12.5002	19.7672	19.6849	19.9637
12.6003	19.7377	19.6718	19.8581
12.7003	19.5589	19.6488	19.8111
12.8003	19.5231	19.7363	19.9186
12.9003	19.7728	19.6685	19.9605
13.0003	19.6283	19.6367	19.8317
13.1003	19.5456	19.6537	19.8803
13.2003	19.4719	19.6318	19.8119
13.3003	19.4231	19.6327	19.9527
13.4003	19.4533	19.5848	19.9109
13.5003	19.6038	19.6093	19.9353
13.6003	19.5991	19.6085	19.8381
13.7003	19.4657	19.6537	19.7973
13.8003	19.5834	19.5179	19.787
13.9003	19.441	19.6148	19.8288
14.0003	19.5029	19.58	19.8891
14.1003	19.4772	19.6105	19.8042
14.2003	19.4514	19.6222	19.856
14.3003	19.5745	19.5485	19.8424
14.4003	19.5347	19.6264	19.9298
14.5003	19.5158	19.6322	19.8917
14.6003	19.5923	19.4954	19.9128
14.7003	19.4876	19.4302	19.9458
14.8003	19.604	19.4727	19.8472
14.9003	19.637	19.3387	19.9221
15.0003	19.8217	19.4148	19.8419
15.1003	19.6686	19.3948	19.9259
15.2003	19.6136	19.4173	19.7112
15.3003	19.7688	19.5398	19.8005
15.4003	19.8397	19.5378	19.8647
15.5003	19.8034	19.5278	19.8867
15.6003	19.7735	19.4337	19.8945
15.7003	19.7416	19.6333	19.9765
15.8003	19.7735	19.6034	19.9231
15.9003	19.8212	19.5909	19.9217
16.0003	19.7348	19.5693	19.9299
16.1003	19.801	19.5602	19.7948
16.2003	19.7183	19.4832	19.8211
16.3003	19.833	19.5357	19.8779
16.4003	19.8275	19.4784	20.0293
16.5003	19.8289	19.5155	19.9565
16.6003	19.7594	19.4398	20.1198
16.7003	19.7325	19.4304	20.1138
16.8003	19.8251	19.4072	20.0751
16.9003	19.8129	19.463	20.0062
17.0003	19.8413	19.4193	19.8489
17.1003	19.8195	19.5148	19.9041
17.2003	19.7956	19.4201	19.9122
17.3003	19.8783	19.3894	20.0441
17.4003	19.8446	19.4631	20.0179
17.5004	19.7697	19.4904	19.9032
17.6004	19.8057	19.4452	20.0273
17.7004	19.9832	19.4859	19.9616
17.8004	19.7567	19.461	19.9214
17.9004	19.8461	19.4025	19.9759
18.0004	19.8918	19.4189	19.9096
18.1004	19.786	19.503	19.9399
18.2004	19.7462	19.4157	19.9899
18.3004	19.6654	19.4796	20.0507
18.4004	19.7827	19.3972	20.0433
18.5004	19.7473	19.3866	20.0776
18.6004	19.7673	19.3673	19.8797
18.7004	19.7203	19.4183	19.9307
18.8004	19.8112	19.4424	20.017
18.9004	19.8693	19.4263	19.9139
19.0004	19.8499	19.5146	19.9532
19.1004	19.7435	19.5698	19.9697
19.2004	19.658	19.5062	19.8875
19.3004	19.7593	19.3977	19.951
19.4004	19.8219	19.4386	19.9616
19.5004	19.7703	19.5055	19.7434
19.6004	19.724	19.4023	19.9361
19.7004	19.5996	19.5348	19.985
19.8004	19.7053	19.4363	19.9569
19.9004	19.6424	19.5101	20.0496
20.0004	19.6535	19.5637	20.0748
20.1004	19.6837	19.5024	20.064
20.2004	19.5869	19.6323	20.1328
20.3004	19.641	19.6382	19.9679
20.4004	19.758	19.5668	19.9428
20.5004	19.6613	19.5046	19.9186
20.6004	19.5813	19.4499	19.9038
20.7004	19.5367	19.578	19.8259
20.8004	19.6066	19.5451	19.8351
20.9004	19.6705	19.4182	20.1495
21.0004	19.5797	19.5334	19.9509
21.1004	19.5959	19.4886	20.0895
21.2004	19.7207	19.5438	20.0551
21.3004	19.7177	19.5688	20.1041
21.4004	19.4857	19.5409	20.0613
21.5004	19.5183	19.5196	19.9265
21.6004	19.6118	19.6328	20.0713
21.7004	19.6781	19.5533	19.9434
21.8004	19.5372	19.5162	19.9409
21.9004	19.5909	19.5028	19.9961
22.0004	19.6053	19.6184	19.9686
22.1004	19.6232	19.5031	19.9948
22.2004	19.7056	19.5322	19.9164
22.3004	19.4906	19.4944	19.8659
22.4004	19.6184	19.5302	19.9104
22.5005	19.6398	19.3928	19.8222
22.6005	19.6051	19.4827	19.8745
22.7005	19.5989	19.5012	19.9392
22.8005	19.5793	19.3732	19.8945
22.9005	19.4738	19.6125	20.0188
23.0005	19.5934	19.5684	20.0039
23.1005	19.5939	19.5322	19.986
23.2005	19.6642	19.4638	19.9211
23.3005	19.6419	19.5266	19.8628
23.4005	19.6604	19.5204	19.9102
23.5005	19.606	19.5381	19.8387
23.6005	19.6843	19.4332	19.9676
23.7005	19.6613	19.5517	19.9548
23.8005	19.6907	19.5927	20.0636
23.9005	19.6554	19.5188	20.0226
24.0005	19.7863	19.4571	20.0104
24.1005	19.652	19.5086	20.0065
24.2005	19.6452	19.633	20.0463
24.3005	19.8064	19.4863	20.0294
24.4005	19.6983	19.4733	20.0068
24.5005	19.657	19.5801	19.9171
24.6005	19.5238	19.5753	20.0392
24.7005	19.475	19.607	20.0888
24.8005	19.5228	19.4709	20.0379
24.9005	19.5475	19.6593	20.0647
25.0005	19.5275	19.5748	20.0433
25.1005	19.4829	19.5898	19.9886
25.2005	19.4363	19.5923	19.9708
25.3005	19.4926	19.4975	19.9678
25.4005	19.4437	19.4836	19.9426
25.5005	19.5358	19.4446	19.8833
25.6005	19.4831	19.5976	19.8863
25.7005	19.4738	19.5516	19.9515
25.8005	19.5759	19.544	19.9017
25.9005	19.4548	19.561	19.9197
26.0005	19.494	19.6818	19.8655
26.1005	19.4545	19.6189	19.8859
26.2005	19.5139	19.8322	20.0615
26.3005	19.3974	19.7563	19.8899
26.4005	19.4865	19.6993	19.9099
26.5005	19.4362	19.787	19.8879
26.6005	19.4714	19.7584	19.8491
26.7005	19.4761	19.7334	19.8126
26.8005	19.5762	19.736	19.851
26.9005	19.5826	19.6586	19.8521
27.0005	19.5174	19.6599	19.8374
27.1005	19.4604	19.6222	19.8683
27.2005	19.5039	19.757	19.8117
27.3005	19.5032	19.6504	19.9201
27.4005	19.4967	19.4783	19.8796
27.5006	19.627	19.5945	19.9459
27.6006	19.497	19.6559	19.9289
27.7006	19.4965	19.5168	19.9179
27.8006	19.5216	19.7425	20.0209
27.9006	19.4601	19.6431	19.8826
28.0006	19.4519	19.6198	19.7254
28.1006	19.4664	19.6196	19.6245
28.2006	19.4592	19.6716	19.6664
28.3006	19.4789	19.5718	19.7894
28.4006	19.3669	19.6582	19.8019
28.5006	19.4073	19.5934	19.7272
28.6006	19.4948	19.5859	19.7318
28.7006	19.6038	19.6387	19.6593
28.8006	19.4993	19.6479	19.6642
28.9006	19.4794	19.6909	19.6945
29.0006	19.5787	19.7181	19.6681
29.1006	19.5326	19.6649	19.7385
29.2006	19.4683	19.6486	19.7727
29.3006	19.6764	19.5076	19.6259
29.4006	19.5827	19.5976	19.5938
29.5006	19.4315	19.6694	19.6075
29.6006	19.5259	19.6088	19.6662
29.7006	19.4732	19.6172	19.6473
29.8006	19.6084	19.7432	19.6188
29.9006	19.5227	19.717	19.6313
30.0006	19.5647	19.6783	19.5886
30.1006	19.5353	19.6165	19.6597
30.2006	19.5894	19.789	19.5431
30.3006	19.6053	19.6356	19.631
30.4006	19.5184	19.6068	19.683
30.5006	19.6843	19.5938	19.649
30.6006	19.5679	19.604	19.6476
30.7006	19.522	19.6384	19.6993
30.8006	19.5675	19.6476	19.6918
30.9006	19.571	19.5534	19.7188
31.0006	19.4615	19.5889	19.6121
31.1006	19.5249	19.6586	19.6995
31.2006	19.506	19.6563	19.6559
31.3006	19.6174	19.6001	19.5647
31.4006	19.5596	19.7616	19.7228
31.5006	19.5788	19.7785	19.6943
31.6006	19.5453	19.6975	19.7013
31.7006	19.69	19.6903	19.6985
31.8006	19.5806	19.505	19.7142
31.9006	19.5649	19.5692	19.6283
32.0006	19.4995	19.5611	19.6675
32.1006	19.4533	19.5345	19.7354
32.2006	19.5698	19.5077	19.7566
32.3006	19.513	19.5476	19.7401
32.4006	19.7278	19.4954	19.7398
32.5007	19.6667	19.3986	19.6875
32.6007	19.6532	19.4293	19.6657
32.7007	19.5605	19.5254	19.6399
32.8007	19.6176	19.483	19.7346
32.9007	19.6682	19.5172	19.6835
33.0007	19.6927	19.5718	19.7066
33.1007	19.66	19.5765	19.5631
33.2007	19.7695	19.5998	19.6339
33.3007	19.8069	19.6219	19.7312
33.4007	19.8085	19.6545	19.715
33.5007	19.7248	19.5419	19.6621
33.6007	19.6864	19.6009	19.6325
33.7007	19.6866	19.5991	19.6769
33.8007	19.6759	19.5831	19.7539
33.9007	19.6637	19.6241	19.8081
34.0007	19.6227	19.6553	19.7528
34.1007	19.6399	19.6997	19.719
34.2007	19.6411	19.6783	19.7611
34.3007	19.7451	19.8194	19.7177
34.4007	19.5409	19.6119	19.6824
34.5007	19.5989	19.6331	19.6869
34.6007	19.6429	19.5823	19.6657
34.7007	19.5874	19.7821	19.6361
34.8007	19.7242	19.7566	19.5379
34.9007	19.6773	19.6834	19.5265
35.0007	19.5845	19.6804	19.6933
35.1007	19.6009	19.7829	19.6832
35.2007	19.5792	19.6458	19.6332
35.3007	19.633	19.7484	19.594
35.4007	19.664	19.7082	19.6413
35.5007	19.6234	19.7142	19.6535
35.6007	19.5425	19.7425	19.626
35.7007	19.6486	19.8719	19.6427
35.8007	19.5804	19.7993	19.676
35.9007	19.6297	19.8101	19.605
36.0007	19.5547	20.0496	19.5598
36.1007	19.4943	19.8716	19.5795
36.2007	19.6214	19.9155	19.6505
36.3007	19.572	19.9348	19.6359
36.4007	19.558	19.8898	19.5805
36.5007	19.5677	19.9165	19.6424
36.6007	19.5925	19.7991	19.5769
36.7007	19.5501	19.9186	19.5981
36.8007	19.5901	19.8919	19.5976
36.9007	19.5408	19.7173	19.5794
37.0007	19.5232	19.855	19.6102
37.1007	19.494	19.884	19.6534
37.2007	19.5308	19.875	19.6809
37.3007	19.5922	19.8224	19.5906
37.4007	19.5432	19.9349	19.6273
37.5007	19.5322	20.0083	19.6544
37.6008	19.5934	19.9178	19.7515
37.7008	19.5369	19.8618	19.6852
37.8008	19.4789	19.9814	19.5976
37.9008	19.4954	19.8666	19.6945
38.0008	19.6226	19.7828	19.7398
38.1008	19.6031	19.8398	19.5283
38.2008	19.7042	19.8739	19.6073
38.3008	19.6998	20.0446	19.4942
38.4008	19.5765	20.0503	19.6324
38.5008	19.6858	20.0067	19.5488
38.6008	19.4637	20.0553	19.6407
38.7008	19.5402	20.1918	19.7088
38.8008	19.6989	20.1002	19.7272
38.9008	19.5517	20.066	19.7501
39.0008	19.6267	20.067	19.6242
39.1008	19.5499	20.1585	19.6998
39.2008	19.5629	19.9409	19.546
39.3008	19.6186	19.863	19.4591
39.4008	19.6025	19.992	19.5787
39.5008	19.5782	19.8927	19.5511
39.6008	19.6267	19.897	19.5123
39.7008	19.6377	19.9983	19.4511
39.8008	19.7723	19.9756	19.4143
39.9008	19.735	19.9595	19.3036
40.0008	19.7088	19.9167	19.4729
40.1008	19.6459	19.8571	19.4092
40.2008	19.5331	19.8837	19.4729
40.3008	19.6561	19.9455	19.5706
40.4008	19.7507	19.9106	19.5263
40.5008	19.6644	19.9839	19.5113
40.6008	19.6234	20.054	19.658
40.7008	19.5978	19.7792	19.4741
40.8008	19.5351	19.8533	19.4147
40.9008	19.6039	20.0202	19.4654
41.0008	19.6536	20.0063	19.4726
41.1008	19.5895	20.0443	19.4158
41.2008	19.7355	20.0456	19.4625
41.3008	19.6987	20.2191	19.4621
41.4008	19.6806	20.2286	19.3831
41.5008	19.6932	20.1435	19.4723
41.6008	19.6771	20.2287	19.45
41.7008	19.6833	20.1603	19.4511
41.8008	19.5454	20.1839	19.5327
41.9008	19.7108	20.0806	19.4806
42.0008	19.5792	19.9927	19.4495
42.1008	19.5608	19.9952	19.5007
42.2008	19.5266	19.9425	19.5028
42.3008	19.5579	20.0562	19.4745
42.4008	19.546	19.9514	19.3983
42.5008	19.5422	19.902	19.5179
42.6009	19.5131	19.9008	19.5162
42.7009	19.4376	19.7921	19.4651
42.8009	19.3984	19.7889	19.6294
42.9009	19.535	19.7001	19.6052
43.0009	19.5961	20.0014	19.5748
43.1009	19.5485	19.8743	19.6123
43.2009	19.5666	19.8952	19.6066
43.3009	19.5137	19.782	19.5957
43.4009	19.4833	19.973	19.5524
43.5009	19.5003	19.9477	19.5043
43.6009	19.4978	19.9042	19.6256
43.7009	19.5605	19.92	19.5231
43.8009	19.5518	19.9117	19.5885
43.9009	19.5981	19.8769	19.5737
44.0009	19.5992	19.9838	19.5587
44.1009	19.5702	19.9572	19.618
44.2009	19.6265	19.7962	19.5448
44.3009	19.6509	19.9398	19.4814
44.4009	19.7818	20.0093	19.5771
44.5009	19.7567	19.8182	19.5683
44.6009	19.6698	19.9188	19.5335
44.7009	19.6549	19.9589	19.7427
44.8009	19.6255	19.8972	19.58
44.9009	19.6396	19.9811	19.5447
45.0009	19.6246	19.842	19.6172
45.1009	19.6494	19.8932	19.5656
45.2009	19.4594	19.8007	19.4086
45.3009	19.5111	19.9159	19.5014
45.4009	19.5795	19.8399	19.4656
45.5009	19.5275	19.8684	19.5303
45.6009	19.7072	19.9524	19.5681
45.7009	19.6168	19.9289	19.546
45.8009	19.5941	19.9756	19.5283
45.9009	19.5945	19.9455	19.5893
46.0009	19.715	19.9318	19.4388
46.1009	19.5493	19.9277	19.4134
46.2009	19.5102	19.9629	19.3979
46.3009	19.4392	19.9218	19.4556
46.4009	19.4587	19.8382	19.4892
46.5009	19.5937	19.8585	19.4699
46.6009	19.5226	19.8148	19.4541
46.7009	19.5123	19.7295	19.6741
46.8009	19.5214	19.8112	19.5963
46.9009	19.4468	19.9564	19.5304
47.0009	19.6083	19.8977	19.4569
47.1009	19.5392	19.6976	19.5852
47.2009	19.5419	19.7892	19.5086
47.3009	19.6057	19.9621	19.5433
47.4009	19.5116	19.9233	19.5531
47.501	19.4664	19.9964	19.6105
47.601	19.5055	19.9005	19.58
47.701	19.6178	19.9421	19.5444
47.801	19.5376	19.9162	19.5353
47.901	19.6515	19.8237	19.5297
48.001	19.6595	20.0285	19.5248
48.101	19.5253	19.8902	19.6373
48.201	19.5388	19.9245	19.6052
48.301	19.5114	19.8577	19.5112
48.401	19.5284	19.7181	19.5637
48.501	19.469	19.7007	19.6894
48.601	19.5631	19.5998	19.5735
48.701	19.5231	19.4736	19.7241
48.801	19.6225	19.4473	19.5245
48.901	19.5227	19.5108	19.5818
49.001	19.5467	19.5401	19.5956
49.101	19.5089	19.4845	19.6615
49.201	19.6199	19.6311	19.5276
49.301	19.5246	19.5188	19.6011
49.401	19.5977	19.5002	19.6301
49.501	19.4894	19.6955	19.673
49.601	19.4991	19.5886	19.6789
49.701	19.5288	19.6178	19.5895
49.801	19.5346	19.5808	19.7085
49.901	19.5417	19.5256	19.6594
50.001	19.5071	19.4616	19.6148
50.101	19.4249	19.6744	19.6504
50.201	19.4546	19.6252	19.6833
50.301	19.4988	19.7006	19.5352
50.401	19.486	19.5089	19.5719
50.501	19.5115	19.5963	19.5052
50.601	19.4938	19.7409	19.6878
50.701	19.494	19.6239	19.7834
50.801	19.5008	19.6645	19.703
50.901	19.5441	19.5972	19.703
51.001	19.4239	19.7745	19.726
51.101	19.5624	19.6597	19.5943
51.201	19.5405	19.6304	19.6239
51.301	19.5585	19.6323	19.7754
51.401	19.6132	19.66	19.7716
51.501	19.6417	19.7788	19.7055
51.601	19.4964	19.6709	19.8418
51.701	19.5752	19.6228	19.6472
51.801	19.5778	19.6626	19.4914
51.901	19.5449	19.5752	19.6291
52.001	19.6128	19.6696	19.5864
52.101	19.6101	19.6015	19.663
52.201	19.56	19.6315	19.6609
52.301	19.5452	19.7865	19.6171
52.401	19.5871	19.683	19.6178
52.501	19.6287	19.8272	19.6537
52.6011	19.5388	19.6996	19.6446
52.7011	19.4219	19.7476	19.6516
52.8011	19.5271	19.639	19.5811
52.9011	19.471	19.712	19.5531
53.0011	19.5101	19.7426	19.4793
53.1011	19.6139	19.7806	19.5737
53.2011	19.5275	19.6794	19.5004
53.3011	19.4817	19.6294	19.5327
53.4011	19.4978	19.7366	19.5476
53.5011	19.4438	19.6703	19.5247
53.6011	19.4655	19.7577	19.4871
53.7011	19.5168	19.6159	19.5037
53.8011	19.5061	19.7392	19.5394
53.9011	19.4946	19.5573	19.4926
54.0011	19.4222	19.6634	19.4801
54.1011	19.5384	19.6679	19.5016
54.2011	19.5163	19.6958	19.5356
54.3011	19.5236	19.6284	19.4776
54.4011	19.4597	19.709	19.4489
54.5011	19.5501	19.6756	19.6111
54.6011	19.4678	19.6946	19.6785
54.7011	19.5575	19.6221	19.51
54.8011	19.5809	19.7249	19.5872
54.9011	19.4787	19.6762	19.5746
55.0011	19.4327	19.7011	19.5999
55.1011	19.4844	19.7262	19.5462
55.2011	19.5671	19.7255	19.5996
55.3011	19.5524	19.6816	19.5035
55.4011	19.5589	19.5537	19.534
55.5011	19.4384	19.6766	19.5957
55.6011	19.4317	19.5945	19.4668
55.7011	19.4588	19.6265	19.5705
55.8011	19.4229	19.5509	19.6268
55.9011	19.4001	19.5587	19.5056
56.0011	19.5029	19.6171	19.4559
56.1011	19.419	19.593	19.3948
56.2011	19.547	19.5369	19.4393
56.3011	19.4616	19.6502	19.4667
56.4011	19.4429	19.708	19.5129
56.5011	19.4757	19.6163	19.4366
56.6011	19.4841	19.6498	19.4809
56.7011	19.4467	19.5516	19.468
56.8011	19.421	19.4814	19.4028
56.9011	19.5073	19.506	19.5146
57.0011	19.3895	19.6396	19.5248
57.1011	19.397	19.5494	19.7142
57.2011	19.4692	19.6141	19.5439
57.3011	19.3763	19.5891	19.5795
57.4011	19.3651	19.625	19.5981
57.5012	19.4282	19.6243	19.4762
57.6012	19.4071	19.6222	19.5985
57.7012	19.4741	19.7616	19.5989
57.8012	19.3984	19.6342	19.6216
57.9012	19.4178	19.656	19.4861
58.0012	19.3505	19.5044	19.5929
58.1012	19.4272	19.4721	19.5284
58.2012	19.4473	19.5509	19.4897
58.3012	19.475	19.6205	19.4934
58.4012	19.6009	19.6394	19.6101
58.5012	19.4953	19.5776	19.5258
58.6012	19.5364	19.6943	19.6258
58.7012	19.4053	19.6366	19.7144
58.8012	19.5918	19.6362	19.6076
58.9012	19.5323	19.6889	19.5843
59.0012	19.5417	19.6857	19.6442
59.1012	19.4417	19.6128	19.6821
59.2012	19.4346	19.744	19.619
59.3012	19.4338	19.6647	19.6064
59.4012	19.4475	19.6058	19.7111
59.5012	19.4289	19.5268	19.7343
59.6012	19.4304	19.6304	19.6744
59.7012	19.4672	19.5597	19.6745
59.8012	19.4639	19.4337	19.6965
59.9012	19.4813	19.5026	19.5863
60.0012	19.5266	19.5933	19.5476
60.1012	19.461	19.5656	19.5076
60.2012	19.5325	19.5314	19.4503
60.3012	19.482	19.5634	19.5526
60.4012	19.6208	19.5779	19.5814
60.5012	19.5103	19.4403	19.6101
60.6012	19.4727	19.6276	19.6909
60.7012	19.5874	19.6605	19.7127
60.8012	19.4891	19.5455	19.6124
60.9012	19.6049	19.6077	19.6163
61.0012	19.6603	19.5411	19.5454
61.1012	19.4959	19.5774	19.6942
61.2012	19.6176	19.4989	19.593
61.3012	19.5566	19.6291	19.6025
61.4012	19.5753	19.6673	19.6046
61.5012	19.6664	19.7019	19.5955
61.6012	19.5784	19.5012	19.5045
61.7012	19.6487	19.5532	19.5086
61.8012	19.5767	19.5382	19.5053
61.9012	19.5423	19.601	19.4987
62.0012	19.6546	19.5787	19.5413
62.1012	19.5309	19.5515	19.5046
62.2012	19.5593	19.5521	19.6468
62.3012	19.6964	19.5945	19.571
62.4012	19.5854	19.5745	19.5692
62.5012	19.4539	19.7087	19.4636
62.6013	19.5123	19.611	19.6335
62.7013	19.4603	19.7132	19.5665
62.8013	19.4844	19.6067	19.5476
62.9013	19.5208	19.5599	19.5535
63.0013	19.5035	19.5525	19.4462
63.1013	19.5134	19.5328	19.529
63.2013	19.4583	19.5176	19.522
63.3013	19.4771	19.6193	19.4396
63.4013	19.51	19.5014	19.4707
63.5013	19.5185	19.56	19.5671
63.6013	19.485	19.6042	19.4421
63.7013	19.4659	19.5983	19.5319
63.8013	19.513	19.5253	19.5514
63.9013	19.5009	19.6129	19.4795
64.0013	19.4591	19.5495	19.4402
64.1013	19.59	19.6016	19.4534
64.2013	19.4736	19.6816	19.4666
64.3013	19.5997	19.5816	19.5033
64.4013	19.5144	19.5685	19.4554
64.5013	19.4506	19.7359	19.5105
64.6013	19.5428	19.6646	19.4099
64.7013	19.5546	19.6193	19.5369
64.8013	19.6696	19.5788	19.3932
64.9013	19.6346	19.5838	19.3852
65.0013	19.6386	19.6125	19.486
65.1013	19.5913	19.6369	19.4331
65.2013	19.5498	19.5707	19.389
65.3013	19.5752	19.6286	19.4
65.4013	19.5384	19.5972	19.3693
65.5013	19.5116	19.563	19.4101
65.6013	19.5846	19.705	19.4402
65.7013	19.6615	19.6449	19.5353
65.8013	19.5513	19.5399	19.4175
65.9013	19.6189	19.5901	19.3772
66.0013	19.5144	19.5356	19.4358
66.1013	19.523	19.5479	19.3587
66.2013	19.5128	19.519	19.4035
66.3013	19.4427	19.4571	19.4822
66.4013	19.6129	19.4871	19.4489
66.5013	19.5397	19.4959	19.3935
66.6013	19.5573	19.5404	19.4205
66.7013	19.6857	19.6452	19.4853
66.8013	19.5595	19.6681	19.4712
66.9013	19.5257	19.7074	19.412
67.0013	19.4963	19.5836	19.4582
67.1013	19.5768	19.4321	19.5112
67.2013	19.6069	19.4538	19.4584
67.3013	19.6369	19.4858	19.6129
67.4013	19.5416	19.6048	19.4889
67.5014	19.4808	19.4717	19.465
67.6014	19.5259	19.5115	19.4832
67.7014	19.5937	19.6964	19.5007
67.8014	19.6086	19.6288	19.5675
67.9014	19.6102	19.6538	19.6595
68.0014	19.5923	19.643	19.5668
68.1014	19.6201	19.5542	19.6039
68.2014	19.5819	19.546	19.5302
68.3014	19.4857	19.6008	19.4759
68.4014	19.565	19.5343	19.4341
68.5014	19.6482	19.6616	19.5725
68.6014	19.5665	19.5818	19.4748
68.7014	19.6005	19.48	19.4997
68.8014	19.5746	19.5655	19.499
68.9014	19.5501	19.51	19.521
69.0014	19.5097	19.5582	19.4712
69.1014	19.5381	19.4919	19.5535
69.2014	19.4116	19.5163	19.5389
69.3014	19.5087	19.6157	19.4376
69.4014	19.4572	19.5509	19.468
69.5014	19.4616	19.5597	19.5093
69.6014	19.3909	19.5986	19.5378
69.7014	19.4486	19.4159	19.5181
69.8014	19.4741	19.4157	19.4571
69.9014	19.4649	19.3935	19.501
70.0014	19.4108	19.4771	19.6066
70.1014	19.4222	19.5581	19.4613
70.2014	19.4564	19.5811	19.5043
70.3014	19.3929	19.5926	19.5322
70.4014	19.5046	19.4924	19.5583
70.5014	19.4099	19.4861	19.569
70.6014	19.4627	19.5396	19.678
70.7014	19.4518	19.5979	19.5235
70.8014	19.4378	19.6711	19.5358
70.9014	19.4908	19.6885	19.5356
71.0014	19.4647	19.6272	19.4786
71.1014	19.4832	19.5104	19.4991
71.2014	19.475	19.5539	19.6277
71.3014	19.5785	19.5606	19.6249
71.4014	19.5259	19.6103	19.5215
71.5014	19.5194	19.7216	19.4747
71.6014	19.5098	19.5014	19.5398
71.7014	19.4699	19.6242	19.5939
71.8014	19.5289	19.643	19.609
71.9014	19.5001	19.6334	19.5729
72.0014	19.3624	19.4324	19.7218
72.1014	19.5532	19.4455	19.6076
72.2014	19.4367	19.6575	19.6024
72.3014	19.5202	19.5028	19.5702
72.4014	19.4496	19.5997	19.5542
72.5015	19.4548	19.6526	19.5514
72.6015	19.4611	19.6183	19.5778
72.7015	19.5681	19.5327	19.6099
72.8015	19.4218	19.5073	19.6484
72.9015	19.4511	19.6343	19.6627
73.0015	19.4358	19.4665	19.5866
73.1015	19.453	19.5997	19.6344
73.2015	19.399	19.687	19.6122
73.3015	19.3759	19.7027	19.6724
73.4015	19.4228	19.6078	19.5746
73.5015	19.53	19.748	19.6761
73.6015	19.454	19.676	19.5252
73.7015	19.5019	19.6437	19.6646
73.8015	19.4781	19.5941	19.6482
73.9015	19.497	19.5158	19.5937
74.0015	19.5118	19.5337	19.5401
74.1015	19.5717	19.5206	19.5461
74.2015	19.5422	19.4	19.5483
74.3015	19.4434	19.4964	19.5619
74.4015	19.4669	19.5288	19.5128
74.5015	19.4591	19.3855	19.7161
74.6015	19.4474	19.4263	19.6779
74.7015	19.5208	19.3674	19.6428
74.8015	19.5212	19.3486	19.6164
74.9015	19.5697	19.3028	19.598
75.0015	19.5391	19.3824	19.6329
75.1015	19.4406	19.2919	19.7282
75.2015	19.4507	19.3577	19.7251
75.3015	19.485	19.3103	19.7492
75.4015	19.4201	19.3445	19.8288
75.5015	19.3883	19.2088	19.7714
75.6015	19.3408	19.2895	19.6918
75.7015	19.4102	19.332	19.7939
75.8015	19.4635	19.3417	19.7767
75.9015	19.4781	19.3313	19.775
76.0015	19.4441	19.3587	19.7769
76.1015	19.3746	19.2349	19.7007
76.2015	19.4107	19.3812	19.7827
76.3015	19.3386	19.2677	19.7047
76.4015	19.4909	19.2555	19.667
76.5015	19.3739	19.1786	19.6477
76.6015	19.4159	19.225	19.6972
76.7015	19.4519	19.245	19.7656
76.8015	19.4859	19.3297	19.8187
76.9015	19.508	19.2494	19.7622
77.0015	19.4424	19.3774	19.804
77.1015	19.4007	19.2837	19.7744
77.2015	19.451	19.3974	19.857
77.3015	19.4476	19.3721	19.8727
77.4015	19.4572	19.251	19.771
77.5015	19.4305	19.297	19.8221
77.6016	19.4616	19.1183	19.7583
77.7016	19.6097	19.1706	19.7314
77.8016	19.4467	19.2705	19.6749
77.9016	19.5074	19.3573	19.5724
78.0016	19.5036	19.2742	19.6569
78.1016	19.4483	19.2658	19.7868
78.2016	19.4166	19.407	19.783
78.3016	19.5148	19.2205	19.7634
78.4016	19.4749	19.3629	19.6553
78.5016	19.5066	19.2268	19.7654
78.6016	19.526	19.3206	19.7619
78.7016	19.5361	19.3336	19.6411
78.8016	19.4939	19.2933	19.5857
78.9016	19.5312	19.3422	19.6122
79.0016	19.4518	19.2866	19.5577
79.1016	19.4973	19.2081	19.6931
79.2016	19.4575	19.3585	19.6551
79.3016	19.5662	19.4469	19.5726
79.4016	19.4937	19.4029	19.6548
79.5016	19.4081	19.3491	19.7658
79.6016	19.4626	19.3315	19.8231
79.7016	19.5135	19.2562	19.6715
79.8016	19.5655	19.3587	19.6718
79.9016	19.4157	19.3349	19.5459
80.0016	19.479	19.3093	19.6719
80.1016	19.4045	19.2493	19.7959
80.2016	19.4746	19.275	19.5597
80.3016	19.4238	19.2641	19.6077
80.4016	19.4162	19.1711	19.7425
80.5016	19.4451	19.2844	19.7113
80.6016	19.4847	19.1022	19.5823
80.7016	19.349	19.2558	19.8126
80.8016	19.3898	19.1401	19.7942
80.9016	19.4575	19.2588	19.7194
81.0016	19.4462	19.285	19.7853
81.1016	19.4336	19.3178	19.7513
81.2016	19.5543	19.2564	19.8286
81.3016	19.4966	19.1796	19.8095
81.4016	19.5085	19.2585	19.7475
81.5016	19.5694	19.2258	19.8673
81.6016	19.5082	19.2774	19.8104
81.7016	19.5458	19.2901	19.8105
81.8016	19.5944	19.2484	19.9027
81.9016	19.4654	19.3599	19.7737
82.0016	19.4596	19.2977	19.8243
82.1016	19.556	19.3326	19.7696
82.2016	19.51	19.255	19.6481
82.3016	19.5433	19.2786	19.7398
82.4016	19.5369	19.2301	19.75
82.5016	19.4665	19.2318	19.7942
82.6017	19.5973	19.2252	19.7877
82.7017	19.5352	19.205	19.7857
82.8017	19.5106	19.1449	19.8283
82.9017	19.4583	19.1297	19.8239
83.0017	19.519	19.1632	19.724
83.1017	19.578	19.2176	19.7829
83.2017	19.5573	19.2278	19.7984
83.3017	19.5043	19.2064	19.7465
83.4017	19.5045	19.123	19.7567
83.5017	19.4992	19.1649	19.7396
83.6017	19.4159	19.2463	19.7596
83.7017	19.4666	19.1592	19.6968
83.8017	19.4926	19.248	19.7345
83.9017	19.6096	19.3187	19.7772
84.0017	19.4422	19.2565	19.7878
84.1017	19.4942	19.3174	19.8371
84.2017	19.5479	19.1428	19.7296
84.3017	19.5186	19.1294	19.7663
84.4017	19.5257	19.2555	19.8144
84.5017	19.4896	19.217	19.7988
84.6017	19.4982	19.3495	19.7571
84.7017	19.4975	19.2533	19.7463
84.8017	19.4734	19.3197	19.8166
84.9017	19.5262	19.2177	19.7553
85.0017	19.4161	19.1543	19.8397
85.1017	19.5475	19.3452	19.6914
85.2017	19.5012	19.3157	19.7814
85.3017	19.5283	19.3798	19.6998
85.4017	19.4492	19.3594	19.8004
85.5017	19.4346	19.298	19.9505
85.6017	19.4659	19.3547	19.7861
85.7017	19.4092	19.1519	19.811
85.8017	19.5627	19.3365	19.8666
85.9017	19.496	19.2774	19.9445
86.0017	19.5399	19.2758	20.0015
86.1017	19.5137	19.2645	19.8308
86.2017	19.5427	19.2023	19.9974
86.3017	19.5451	19.2662	19.8378
86.4017	19.4868	19.2227	19.7892
86.5017	19.548	19.2304	19.8074
86.6017	19.5613	19.3135	19.8322
86.7017	19.5464	19.3	19.865
86.8017	19.5609	19.2786	19.9218
86.9017	19.5618	19.2754	19.9009
87.0017	19.4782	19.2543	19.9179
87.1017	19.4326	19.1758	19.8695
87.2017	19.5389	19.1401	19.8506
87.3017	19.5511	19.1375	19.7911
87.4017	19.5465	19.2083	19.8316
87.5018	19.5143	19.205	19.7556
87.6018	19.5362	19.1902	19.8198
87.7018	19.5736	19.1575	19.8744
87.8018	19.4544	19.0817	19.898
87.9018	19.4734	19.1141	19.9492
88.0018	19.5667	19.155	19.8989
88.1018	19.5402	19.1472	19.7748
88.2018	19.6035	19.205	19.7811
88.3018	19.5259	19.2686	19.8258
88.4018	19.5838	19.3414	19.8203
88.5018	19.5664	19.2964	19.8402
88.6018	19.5791	19.4048	19.9884
88.7018	19.6089	19.4384	19.8586
88.8018	19.6271	19.4119	19.8987
88.9018	19.5879	19.3896	19.8893
89.0018	19.5252	19.4159	19.9424
89.1018	19.4504	19.2666	19.8777
89.2018	19.4742	19.2491	19.8569
89.3018	19.5283	19.318	19.9202
89.4018	19.625	19.2988	19.7784
89.5018	19.5067	19.413	19.7688
89.6018	19.5686	19.3845	19.7487
89.7018	19.5586	19.3334	19.8482
89.8018	19.4719	19.2764	19.8249
89.9018	19.5648	19.277	19.797
90.0018	19.5168	19.3168	19.8875
90.1018	19.5326	19.2999	19.7272
90.2018	19.5436	19.1083	19.7503
90.3018	19.5676	19.2218	19.7504
90.4018	19.5459	19.2188	19.7937
90.5018	19.5621	19.1555	19.8205
90.6018	19.5031	19.1548	19.8349
90.7018	19.5361	19.302	19.9011
90.8018	19.5053	19.165	19.7622
90.9018	19.5232	19.2182	19.854
91.0018	19.4999	19.162	19.8671
91.1018	19.5409	19.2594	19.8045
91.2018	19.4615	19.2915	19.7891
91.3018	19.5028	19.331	19.8174
91.4018	19.4372	19.2973	19.8646
91.5018	19.5128	19.368	19.8765
91.6018	19.5095	19.3936	19.9412
91.7018	19.5328	19.3364	19.9656
91.8018	19.526	19.2858	19.8711
91.9018	19.4538	19.2253	19.8836
92.0018	19.4378	19.2335	19.9472
92.1018	19.5734	19.23	19.9015
92.2018	19.4775	19.1584	19.9125
92.3018	19.5826	19.2048	19.9383
92.4018	19.6548	19.1376	19.9126
92.5019	19.6099	19.0956	20.018
92.6019	19.4662	19.1828	19.8007
92.7019	19.5043	19.1487	19.8253
92.8019	19.4996	19.2194	19.7859
92.9019	19.5125	19.159	19.7765
93.0019	19.4681	19.1989	19.881
93.1019	19.4428	19.1861	19.8968
93.2019	19.4893	19.2203	19.9275
93.3019	19.4837	19.211	19.8622
93.4019	19.4541	19.2542	19.8712
93.5019	19.4735	19.2298	19.8701
93.6019	19.5385	19.2004	19.7638
93.7019	19.4195	19.1827	19.7995
93.8019	19.4571	19.2938	19.7606
93.9019	19.5141	19.2119	19.8092
94.0019	19.5168	19.2775	19.806
94.1019	19.4566	19.2098	19.7347
94.2019	19.4501	19.1194	19.7331
94.3019	19.4181	19.3128	19.7858
94.4019	19.4769	19.207	19.8023
94.5019	19.3664	19.2785	19.9204
94.6019	19.4076	19.2053	19.7121
94.7019	19.4867	19.2191	19.7777
94.8019	19.4874	19.2453	19.8341
94.9019	19.4528	19.2258	19.9004
95.0019	19.4651	19.199	19.8752
95.1019	19.4297	19.3211	19.9262
95.2019	19.4174	19.3003	20.0172
95.3019	19.4533	19.2284	19.9395
95.4019	19.4163	19.3338	19.9429
95.5019	19.501	19.1962	19.8024
95.6019	19.5693	19.2581	19.9182
95.7019	19.5289	19.3085	19.8658
95.8019	19.5442	19.3166	19.8895
95.9019	19.5663	19.2693	19.8031
96.0019	19.6219	19.2656	19.833
96.1019	19.5562	19.2999	19.9154
96.2019	19.557	19.3937	19.8349
96.3019	19.5539	19.3457	19.7895
96.4019	19.5035	19.3281	19.8609
96.5019	19.5788	19.3553	19.8546
96.6019	19.5633	19.3209	19.8787
96.7019	19.5384	19.2814	19.7849
96.8019	19.473	19.326	19.8983
96.9019	19.4144	19.294	19.901
97.0019	19.3973	19.2548	19.9639
97.1019	19.4837	19.321	19.9894
97.2019	19.4832	19.2139	19.951
97.3019	19.5004	19.3068	19.9669
97.4019	19.4778	19.2696	19.9225
97.5019	19.4512	19.2246	19.8115
97.602	19.5708	19.2258	19.8417
97.702	19.4536	19.2469	19.8934
97.802	19.5324	19.2471	20.0324
97.902	19.5008	19.1925	20.0198
98.002	19.4352	19.2106	19.8879
98.102	19.468	19.2859	19.9297
98.202	19.5046	19.3582	20.0249
98.302	19.4044	19.2687	20.0198
98.402	19.3418	19.4254	19.9115
98.502	19.4701	19.4301	19.8318
98.602	19.4371	19.4586	19.906
98.702	19.4352	19.3389	19.9216
98.802	19.468	19.3066	19.9135
98.902	19.5046	19.3175	19.8675
99.002	19.4044	19.3069	19.9789
99.102	19.3418	19.291	19.8483
99.202	19.4701	19.2997	19.9844
99.302	19.4546	19.338	19.9363
99.402	19.4758	19.4015	19.9491
99.502	19.4585	19.366	19.9179
99.602	19.3448	19.385	19.7704
99.702	19.46	19.2534	19.9037
99.802	19.4932	19.3952	19.9938
99.902	19.5477	19.4003	19.9282
100	19.4295	19.3094	20.9863

## Sheet: Sheet3
Time	Akt-m	Akt-m-c	Apo
0	14.6718	14.7462	14.7481
0.199998	14.7765	14.7263	14.7919
0.399996	14.7383	14.7602	14.9104
0.599994	14.7782	14.7771	14.8426
0.799992	14.7336	14.8202	14.7938
0.99999	14.7544	14.8341	14.8251
1.19999	14.8495	14.8233	14.9012
1.39999	14.8232	14.7443	14.9386
1.59998	14.775	14.8061	14.8494
1.79998	14.7758	14.7922	14.8182
1.99998	14.8531	14.7931	14.7592
2.19998	14.8855	14.8938	14.7938
2.39998	14.9196	14.8817	14.8437
2.59997	14.9264	14.9004	14.754
2.79997	14.9491	14.9056	14.8405
2.99997	14.9165	14.8653	14.7462
3.19997	14.8017	14.9755	14.794
3.39997	14.8791	14.8984	14.8934
3.59996	14.9112	14.8795	14.7441
3.79996	14.8333	14.9327	14.8883
3.99996	14.8293	14.9288	14.8347
4.19996	14.788	14.9823	14.9118
4.39996	14.7555	14.9406	14.8298
4.59995	14.7676	14.8501	14.8516
4.79995	14.7942	14.8211	14.7118
4.99995	14.708	14.8024	14.8452
5.19995	14.8311	14.7647	14.7427
5.39995	14.6678	14.8917	14.983
5.59994	14.8152	14.8612	14.9049
5.79994	14.727	14.9027	14.8327
5.99994	14.8151	14.9127	14.8634
6.19994	14.7183	14.8441	14.9257
6.39994	14.8125	14.7757	14.8624
6.59993	14.7846	14.747	14.8708
6.79993	14.818	14.7536	14.8084
6.99993	14.7525	14.7551	14.8183
7.19993	14.6979	14.7366	14.8411
7.39993	14.8835	14.8955	14.8608
7.59992	14.7929	14.83	14.8114
7.79992	14.872	14.7717	14.941
7.99992	14.8074	14.7969	14.8302
8.19992	14.8303	14.8151	14.7901
8.39992	14.8297	14.7756	14.8819
8.59991	14.7865	14.8222	14.8135
8.79991	14.7675	14.8778	14.8002
8.99991	14.8154	14.834	14.9092
9.19991	14.7915	14.8562	14.8344
9.39991	14.7998	14.902	14.82
9.5999	14.7309	14.8772	14.823
9.7999	14.8022	14.8062	14.874
9.9999	14.7338	14.822	14.959
10.1999	14.6851	14.7865	14.8928
10.3999	14.6865	14.8115	14.8651
10.5999	14.7407	14.7514	14.9025
10.7999	14.826	14.7901	14.8398
10.9999	14.8229	14.7676	14.7969
11.1999	14.7493	14.7173	14.8859
11.3999	14.7709	14.8247	14.8864
11.5999	14.7355	14.8099	14.7975
11.7999	14.8008	14.8842	14.904
11.9999	14.7595	14.8841	14.8781
12.1999	14.7641	14.823	14.8757
12.3999	14.7539	14.8628	14.8794
12.5999	14.7056	14.8491	14.7638
12.7999	14.7063	14.7522	14.8018
12.9999	14.7726	14.7943	14.8682
13.1999	14.8208	14.8439	14.8971
13.3999	14.7873	14.8732	14.8754
13.5999	14.6951	14.7752	14.9191
13.7999	14.6936	14.8389	14.9776
13.9999	14.7008	14.7612	14.9344
14.1999	14.6867	14.9492	14.8781
14.3999	14.6973	14.896	14.8917
14.5999	14.6862	14.9324	14.9295
14.7999	14.7248	14.857	14.893
14.9999	14.7558	14.8978	14.9049
15.1998	14.6951	14.9397	14.8775
15.3998	14.638	14.8892	14.8492
15.5998	14.6543	14.8762	14.8547
15.7998	14.722	14.9571	14.8662
15.9998	14.7311	14.8763	14.8114
16.1998	14.7347	14.9202	14.8534
16.3998	14.7105	14.9805	14.8016
16.5998	14.752	14.8353	14.7857
16.7998	14.793	14.9584	14.8643
16.9998	14.6995	14.7991	14.9347
17.1998	14.6776	14.8395	14.8173
17.3998	14.6949	14.817	14.8433
17.5998	14.705	14.947	14.9028
17.7998	14.6959	14.8108	14.8459
17.9998	14.7077	14.8928	14.8966
18.1998	14.7244	14.8251	14.9397
18.3998	14.7674	14.7189	14.8641
18.5998	14.7585	14.8417	14.879
18.7998	14.7265	14.9068	14.8677
18.9998	14.7779	14.753	14.8089
19.1998	14.6741	14.771	14.7795
19.3998	14.6711	14.9138	14.7984
19.5998	14.751	14.8541	14.8138
19.7998	14.7186	14.8657	14.7647
19.9998	14.7417	15.0072	14.7787
20.1998	14.7003	14.8895	14.8326
20.3998	14.6429	14.9343	14.7868
20.5998	14.7188	14.8753	14.7893
20.7998	14.6441	14.8289	14.9501
20.9998	14.6781	14.8262	14.711
21.1998	14.7526	14.8529	14.7362
21.3998	14.693	14.875	14.862
21.5998	14.7093	14.9137	14.7476
21.7998	14.6893	14.8339	14.7671
21.9998	14.6838	14.7959	14.8391
22.1998	14.7285	14.7851	14.8212
22.3998	14.7323	14.7841	14.8301
22.5998	14.7098	14.7377	14.7763
22.7998	14.6334	14.8069	14.7565
22.9998	14.7431	14.8349	14.818
23.1998	14.7856	14.8258	14.8592
23.3998	14.6993	14.8184	14.8347
23.5998	14.6661	14.8356	14.6991
23.7998	14.696	14.8555	14.7799
23.9998	14.7939	14.9377	14.7643
24.1998	14.7214	14.8292	14.884
24.3998	14.7299	14.8359	14.9072
24.5998	14.6673	14.8358	14.8014
24.7998	14.7286	14.8746	14.7749
24.9997	14.7724	14.8672	14.8846
25.1997	14.6453	14.8135	14.8305
25.3997	14.7373	14.7907	14.8872
25.5997	14.7677	14.8358	14.8094
25.7997	14.6815	14.8245	14.8282
25.9997	14.7407	14.7781	14.9132
26.1997	14.71	14.7702	14.8651
26.3997	14.7019	14.7815	14.8698
26.5997	14.739	14.779	14.8188
26.7997	14.7717	14.8192	14.7608
26.9997	14.7401	14.8289	14.8669
27.1997	14.7607	14.8168	14.8126
27.3997	14.7463	14.7651	14.8896
27.5997	14.701	14.7356	14.9261
27.7997	14.7968	14.7593	14.8322
27.9997	14.7648	14.8174	14.8848
28.1997	14.7847	14.7373	14.877
28.3997	14.7312	14.7786	14.7967
28.5997	14.72	14.7693	14.8682
28.7997	14.7048	14.8257	14.8685
28.9997	14.7649	14.8416	14.8915
29.1997	14.8212	14.8173	14.9025
29.3997	14.6841	14.842	14.822
29.5997	14.774	14.7927	14.876
29.7997	14.6929	14.817	14.8752
29.9997	14.6862	14.9196	14.8511
30.1997	14.7145	14.8366	14.9036
30.3997	14.7837	14.8617	14.7745
30.5997	14.7143	14.9155	14.8967
30.7997	14.7248	14.8031	14.9228
30.9997	14.6883	14.8023	14.8918
31.1997	14.7716	14.8007	14.8211
31.3997	14.6962	14.8597	14.9113
31.5997	14.7239	14.8277	14.8059
31.7997	14.7412	14.8385	14.9091
31.9997	14.7572	14.7793	14.985
32.1997	14.7464	14.8568	14.8298
32.3997	14.7897	14.7637	14.9051
32.5997	14.8209	14.7811	14.7925
32.7997	14.7839	14.877	14.8824
32.9997	14.8067	14.811	14.8867
33.1997	14.7243	14.7895	14.8471
33.3997	14.724	14.8006	14.9691
33.5997	14.7933	14.8022	14.9757
33.7997	14.813	14.7666	14.9684
33.9997	14.8424	14.7875	14.9167
34.1997	14.9301	14.8465	14.9824
34.3997	14.8494	14.7719	15.0001
34.5997	14.8967	14.8869	15.0505
34.7997	14.8368	14.8247	14.9589
34.9997	14.8012	14.7659	14.9714
35.1996	14.9097	14.8184	15.0843
35.3996	14.8897	14.7968	15.0257
35.5996	14.8257	14.9082	15.0579
35.7996	14.843	14.8238	15.038
35.9996	14.8245	14.8014	15.01
36.1996	14.8356	14.8734	14.9988
36.3996	14.9061	14.7775	15.0136
36.5996	14.8626	14.8635	15.0116
36.7996	14.8859	14.9037	14.9997
36.9996	14.8591	14.7707	15.0143
37.1996	14.8969	14.8721	14.9239
37.3996	14.8298	14.8551	14.9995
37.5996	14.9006	14.8471	15.0417
37.7996	14.869	14.9438	14.9366
37.9996	14.9036	14.7998	14.9441
38.1996	14.8148	14.9029	15.015
38.3996	14.8178	14.9072	14.9719
38.5996	14.8358	14.9212	14.9783
38.7996	14.911	14.9071	15.0379
38.9996	14.8333	14.8704	15.0133
39.1996	14.8634	14.8376	14.9912
39.3996	14.907	14.8551	15.0593
39.5996	14.8557	14.7922	15.0759
39.7996	14.7872	14.8194	14.9566
39.9996	14.8702	14.8531	14.9916
40.1996	14.8019	14.8135	14.9883
40.3996	14.8588	14.7752	15.0523
40.5996	14.8502	14.8164	14.8786
40.7996	14.8414	14.8095	14.9788
40.9996	14.8813	14.7761	15.0275
41.1996	14.8244	14.8347	14.9227
41.3996	14.8823	14.7963	15.0208
41.5996	14.8633	14.8169	15.0807
41.7996	14.8787	14.7753	15.0906
41.9996	14.885	14.7087	14.9641
42.1996	14.9065	14.7867	14.9832
42.3996	14.8805	14.8074	14.8956
42.5996	14.9968	14.7998	14.9132
42.7996	15.0404	14.8047	14.9373
42.9996	14.8319	14.7891	15.0194
43.1996	14.8376	14.8162	14.9022
43.3996	14.7911	14.7764	14.9962
43.5996	14.8312	14.7417	14.9212
43.7996	14.8094	14.8039	15.0055
43.9996	14.7996	14.7791	15.0606
44.1996	14.8991	14.7968	14.9553
44.3996	14.8884	14.7313	14.8877
44.5996	14.8262	14.7193	14.8616
44.7996	14.8231	14.7863	15.0025
44.9995	14.8202	14.7979	14.9762
45.1995	14.8138	14.8961	14.9367
45.3995	14.8819	14.8566	14.9232
45.5995	14.857	14.7926	14.9478
45.7995	14.9742	14.7802	14.9784
45.9995	14.8431	14.7649	14.9137
46.1995	14.9186	14.7857	14.9816
46.3995	14.9019	14.8327	14.9634
46.5995	14.8484	14.8886	14.9548
46.7995	14.8705	14.9074	14.9733
46.9995	14.7947	14.9001	14.8843
47.1995	14.926	14.8995	14.9078
47.3995	14.851	14.8523	15.0013
47.5995	14.8339	14.8536	14.8997
47.7995	14.9307	14.8567	14.9904
47.9995	14.8051	14.8302	15.0056
48.1995	14.8509	14.8013	14.9646
48.3995	14.807	14.9553	15.0197
48.5995	14.7661	14.846	14.9524
48.7995	14.8966	14.7886	14.9963
48.9995	14.9365	14.9003	14.9589
49.1995	14.8199	14.8273	15.033
49.3995	14.8704	14.8283	15.068
49.5995	14.9525	14.8637	15.0492
49.7995	14.9322	14.8165	14.9428
49.9995	14.7905	14.77	14.9894
50.1995	14.8586	14.8524	14.9852
50.3995	14.916	14.8027	14.936
50.5995	14.8048	14.8322	14.9053
50.7995	14.949	14.7689	14.9621
50.9995	14.9078	14.8007	15.0266
51.1995	14.9197	14.9061	15.0092
51.3995	14.8676	14.7847	15.0599
51.5995	14.8743	14.7294	14.9853
51.7995	14.8316	14.785	15.0688
51.9995	14.8282	14.6475	14.9521
52.1995	14.8582	14.749	14.9941
52.3995	14.8739	14.7105	15.0711
52.5995	14.8499	14.6832	15.1715
52.7995	14.8498	14.7312	15.0396
52.9995	14.7915	14.7336	15.0427
53.1995	14.8424	14.7381	15.0965
53.3995	14.8754	14.7207	15.022
53.5995	14.9403	14.6832	15.079
53.7995	14.8011	14.7246	15.1488
53.9995	14.8486	14.7145	15.0825
54.1995	14.873	14.5831	15.0934
54.3995	14.8482	14.7698	15.088
54.5995	14.8382	14.7036	15.0776
54.7995	14.7904	14.6785	15.0003
54.9995	14.8442	14.6243	15.1385
55.1994	14.8128	14.7246	14.9979
55.3994	14.8274	14.7505	15.0626
55.5994	14.8253	14.6587	15.0767
55.7994	14.8549	14.719	14.9857
55.9994	14.8275	14.7268	15.0183
56.1994	14.7834	14.6674	15.0112
56.3994	14.8442	14.7131	15.073
56.5994	14.8434	14.7146	15.1066
56.7994	14.8459	14.7228	15.1547
56.9994	14.823	14.7527	15.0173
57.1994	14.7439	14.7101	15.0168
57.3994	14.8029	14.6514	15.039
57.5994	14.7708	14.6613	15.0313
57.7994	14.8051	14.6845	14.9967
57.9994	14.8559	14.675	15.0043
58.1994	14.8063	14.7415	15.034
58.3994	14.7816	14.7913	14.917
58.5994	14.8066	14.6986	14.9895
58.7994	14.8206	14.7157	14.931
58.9994	14.8763	14.7198	14.9056
59.1994	14.8325	14.7061	14.9599
59.3994	14.7854	14.7157	14.9938
59.5994	14.9026	14.751	15.0587
59.7994	14.8522	14.7713	15.0404
59.9994	14.8478	14.747	14.931
60.1994	14.8321	14.6658	14.8783
60.3994	14.7983	14.674	14.9191
60.5994	14.8018	14.6574	14.9181
60.7994	14.7985	14.6723	14.9406
60.9994	14.7468	14.6413	14.9487
61.1994	14.7807	14.7219	14.9549
61.3994	14.8175	14.6925	14.9437
61.5994	14.8017	14.6795	15.007
61.7994	14.8392	14.7846	14.91
61.9994	14.8573	14.7467	14.955
62.1994	14.8387	14.842	14.9659
62.3994	14.7914	14.8497	14.9247
62.5994	14.8739	14.945	15.0148
62.7994	14.8551	14.8281	14.9863
62.9994	14.8496	14.8894	15.0535
63.1994	14.7914	14.8557	15.059
63.3994	14.8267	14.816	14.994
63.5994	14.7651	14.8353	15.0029
63.7994	14.8135	14.8116	14.906
63.9994	14.7845	14.8582	14.9432
64.1994	14.8478	14.7769	14.8944
64.3994	14.8671	14.8486	14.9613
64.5994	14.8731	14.9042	14.9388
64.7994	14.8085	14.8019	15.0026
64.9994	14.8182	14.8408	14.8858
65.1993	14.7551	14.849	14.9856
65.3993	14.8259	14.9019	14.9706
65.5993	14.8466	14.7828	14.9746
65.7993	14.8423	14.8279	14.9714
65.9993	14.9044	14.8191	15.0137
66.1993	14.9497	14.839	15.0298
66.3993	14.957	14.8326	14.9201
66.5993	14.9288	14.7787	15.0176
66.7993	14.8576	14.8728	15.1368
66.9993	14.9824	14.8207	14.961
67.1993	15.0034	14.8334	14.9717
67.3993	14.9856	14.8202	14.9653
67.5993	14.918	14.8602	14.9889
67.7993	14.8776	14.839	15.065
67.9993	14.8931	14.9101	14.9993
68.1993	15.0176	14.9127	15.0573
68.3993	14.9246	14.8672	15.0083
68.5993	14.9774	14.874	14.9996
68.7993	14.9599	14.9581	14.9547
68.9993	15.0381	14.9333	14.9154
69.1993	14.9092	14.8929	15.0106
69.3993	14.8592	14.8689	15.0073
69.5993	14.9806	14.9148	14.9551
69.7993	14.9706	14.8904	15.0559
69.9993	14.9037	14.8752	14.9758
70.1993	14.8954	14.8834	15.0839
70.3993	14.8691	14.8226	14.9577
70.5993	14.8925	14.8627	15.079
70.7993	14.9398	14.8266	15.0608
70.9993	14.8536	14.8091	15.0661
71.1993	14.8164	14.8714	14.9907
71.3993	14.8496	14.8263	14.9697
71.5993	14.9109	14.9424	14.9734
71.7993	14.8597	14.9432	14.9969
71.9993	14.8932	14.879	14.9427
72.1993	14.8993	14.9168	14.9158
72.3993	14.9341	14.868	15.0399
72.5993	14.9359	14.8901	15.0364
72.7993	14.9888	14.8957	14.9704
72.9993	15.0083	14.9349	15.0377
73.1993	15.0529	14.8413	15.0416
73.3993	15.0288	14.8689	15.0645
73.5993	14.9787	14.9633	15.0108
73.7993	15.0094	14.9005	14.9433
73.9993	14.9587	14.8565	15.0481
74.1993	14.9471	14.8523	15.0813
74.3993	14.9226	14.7996	14.9957
74.5993	14.9635	14.9088	14.9826
74.7993	15.0361	14.8629	15.0442
74.9993	14.9768	14.8229	15.0811
75.1992	15.0124	14.8326	15.1187
75.3992	14.936	14.866	15.0554
75.5992	14.9984	14.865	14.9899
75.7992	15.0437	14.8347	14.9653
75.9992	15.0193	14.9185	15.1088
76.1992	14.9627	14.9359	15.0931
76.3992	14.9957	14.8502	15.0509
76.5992	15.005	14.9189	15.0079
76.7992	15.0024	14.9869	14.9687
76.9992	14.9194	14.9001	15.0178
77.1992	15.0192	14.9038	15.0449
77.3992	14.9399	14.9458	14.9468
77.5992	14.9665	15.0008	15.0154
77.7992	14.9303	14.8887	14.9807
77.9992	14.9103	15.0149	14.9459
78.1992	14.9609	14.982	15.035
78.3992	14.9622	14.926	14.9667
78.5992	14.9709	14.89	15.037
78.7992	14.9965	14.9441	15.0159
78.9992	14.9838	14.9358	15.0502
79.1992	15.0488	14.8967	15.0587
79.3992	14.9726	14.8763	15.0282
79.5992	14.9997	14.8628	14.942
79.7992	14.959	14.9544	14.9686
79.9992	14.9872	14.9837	15.0011
80.1992	14.9926	15.0184	14.939
80.3992	14.8445	14.9351	15.0001
80.5992	15.0034	14.9053	14.9888
80.7992	15.0114	14.965	15.026
80.9992	14.9442	14.9576	15.0146
81.1992	14.9607	14.9352	15.0119
81.3992	14.9576	14.9101	14.9721
81.5992	15.0508	14.9122	14.8961
81.7992	15.0407	14.966	14.9876
81.9992	15.0281	14.9325	14.997
82.1992	15.0163	14.9666	15.0011
82.3992	14.9894	14.9281	15.0001
82.5992	15.0202	14.983	15.0572
82.7992	15.0058	14.9192	15.0241
82.9992	14.9717	14.9786	14.9521
83.1992	14.9485	14.9725	15.0644
83.3992	14.99	14.9945	15.0419
83.5992	15.0499	14.9231	15.0293
83.7992	15.0114	14.8898	14.9589
83.9992	14.9772	14.8323	14.9605
84.1992	15.023	14.8805	15.0229
84.3992	14.9444	14.9225	14.969
84.5992	14.9538	14.9222	14.9515
84.7992	14.9893	14.8894	14.9871
84.9992	14.9981	14.8714	14.9617
85.1991	15.0382	14.9097	14.9289
85.3991	14.9824	14.7909	14.9923
85.5991	15.0585	14.9073	14.9993
85.7991	15.0757	14.9945	14.9984
85.9991	14.9954	14.9416	14.9554
86.1991	14.9879	14.9522	14.9696
86.3991	14.9499	14.9183	15.0306
86.5991	15.0244	14.8907	14.9108
86.7991	15.0112	14.8351	14.9731
86.9991	14.979	14.8606	14.8816
87.1991	14.951	14.9421	14.9091
87.3991	15.0239	14.9163	14.921
87.5991	14.944	14.8942	14.9958
87.7991	14.9972	14.887	14.9064
87.9991	14.9825	14.9865	14.9636
88.1991	15.0395	14.8417	14.9378
88.3991	14.9647	14.8713	15.0038
88.5991	14.9085	14.8645	15.0729
88.7991	14.9372	14.8327	14.9036
88.9991	15.0072	14.8459	15.0962
89.1991	15.0131	14.8381	15.0235
89.3991	14.8847	14.9201	14.9728
89.5991	15.0102	14.9229	14.83
89.7991	15.0721	14.9389	14.9936
89.9991	14.9725	14.8541	14.9093
90.1991	14.9967	14.8579	15.0342
90.3991	15.078	14.9116	14.9589
90.5991	15.0538	14.9853	14.9127
90.7991	15.0594	14.8969	15.0888
90.9991	15.0442	14.8712	14.9953
91.1991	15.0562	14.8521	15.0763
91.3991	15.0213	14.9516	15.0231
91.5991	15.0313	15.0372	15.003
91.7991	15.0466	14.9857	15.0063
91.9991	15.0114	14.9695	14.9151
92.1991	14.9884	15.014	14.9399
92.3991	14.9813	14.9799	14.9364
92.5991	14.9586	15.0146	14.9674
92.7991	14.9937	15.0788	15.0162
92.9991	15.0406	14.9151	14.9051
93.1991	14.9781	15.0143	14.8647
93.3991	15.0011	15.0553	14.9605
93.5991	14.9804	14.9404	15.0156
93.7991	15.0425	14.9746	14.8206
93.9991	15.0331	15.0372	14.9863
94.1991	14.9978	14.9769	14.9347
94.3991	14.969	14.9588	14.8838
94.5991	14.9866	15.0212	14.9459
94.7991	15.0217	14.9436	14.9703
94.999	14.8734	14.9612	14.9166
95.199	14.957	14.9007	14.8797
95.399	14.9215	14.9647	14.9583
95.599	15.0345	14.9824	14.9267
95.799	15.096	14.9696	14.9607
95.999	15.0211	15.0181	14.9174
96.199	15.0597	14.9519	14.9382
96.399	15.0027	14.9644	14.9798
96.599	15.0455	14.909	14.9731
96.799	14.9222	15.0271	14.8858
96.999	15.0315	15.0114	14.885
97.199	14.9313	14.978	14.964
97.399	14.9203	14.989	14.9379
97.599	14.9959	15.0021	15.0022
97.799	14.9384	15.0421	14.9554
97.999	14.8935	14.999	14.9045
98.199	15.0216	14.9589	15.0068
98.399	15.0034	14.9369	14.9085
98.599	15.0127	15.0006	14.8708
98.799	14.9542	14.9678	14.9078
98.999	14.9612	15.0472	14.9452
99.199	14.9608	14.9332	14.9428
99.399	14.9479	14.9679	14.9095
99.599	14.8858	14.8647	14.9262
99.799	14.9463	14.8728	14.9212
99.999	14.9722	14.8614	14.8884
100	14.9627	14.8651	14.921

## Sheet: Sheet2
Time	mTOR-m	mTOR-m-c	Apo
0	19.6266	19.6158	19.5314
0.100002	19.6247	19.7315	19.7091
0.200004	19.7248	19.8858	19.6372
0.300006	19.6077	19.7806	19.7763
0.400008	19.7945	19.8157	19.7102
0.50001	19.7571	19.7628	19.8217
0.600012	19.7468	19.9058	19.7872
0.700014	19.5916	19.7501	19.8474
0.800016	19.6973	19.8909	19.5907
0.900018	19.7745	19.9038	19.502
1.00002	19.7114	19.8471	19.7808
1.10002	19.7341	19.8698	19.6593
1.20002	19.6691	19.7086	19.7264
1.30003	19.7813	19.6856	19.7229
1.40003	19.7559	19.7319	19.7521
1.50003	19.7712	19.71	19.7132
1.60003	19.7391	19.6873	19.7185
1.70003	19.7117	19.8214	19.8745
1.80004	19.7301	19.6971	19.7051
1.90004	19.6973	19.7564	19.7403
2.00004	19.7836	19.8475	19.6915
2.10004	19.7326	19.8972	19.5935
2.20004	19.7501	19.7281	19.7151
2.30005	19.7798	19.6994	19.5011
2.40005	19.8468	19.7501	19.6677
2.50005	19.7052	19.5837	19.5604
2.60005	19.753	19.7653	19.5314
2.70005	19.686	19.684	19.56
2.80006	19.6741	19.6333	19.6307
2.90006	19.7271	19.6389	19.5527
3.00006	19.6345	19.651	19.6817
3.10006	19.5571	19.6576	19.5999
3.20006	19.6863	19.6407	19.8079
3.30007	19.618	19.7523	19.6129
3.40007	19.6019	19.7087	19.5544
3.50007	19.6602	19.6934	19.7463
3.60007	19.6084	19.6257	19.7184
3.70007	19.7228	19.5925	19.5746
3.80008	19.6723	19.6687	19.665
3.90008	19.6443	19.636	19.649
4.00008	19.6697	19.6844	19.7086
4.10008	19.7695	19.6605	19.7147
4.20008	19.7659	19.6979	19.6666
4.30009	19.6692	19.6594	19.6652
4.40009	19.662	19.6554	19.549
4.50009	19.7071	19.6967	19.5195
4.60009	19.6945	19.5884	19.5086
4.70009	19.8516	19.4455	19.5062
4.8001	19.7188	19.5012	19.5384
4.9001	19.6292	19.5555	19.5815
5.0001	19.6866	19.617	19.7213
5.1001	19.7891	19.5915	19.6782
5.2001	19.7691	19.4688	19.6241
5.30011	19.7581	19.6485	19.7078
5.40011	19.6843	19.682	19.6607
5.50011	19.6075	19.6241	19.6746
5.60011	19.6608	19.5007	19.6486
5.70011	19.6557	19.5541	19.8109
5.80012	19.6753	19.5459	19.8947
5.90012	19.6971	19.5414	19.9064
6.00012	19.7147	19.4946	19.9861
6.10012	19.6486	19.6266	19.9404
6.20012	19.6575	19.6274	19.9477
6.30013	19.6134	19.5983	20.0739
6.40013	19.6893	19.6583	19.989
6.50013	19.6606	19.6554	19.8779
6.60013	19.7527	19.5733	19.9102
6.70013	19.6015	19.6605	19.9543
6.80014	19.594	19.7836	19.9763
6.90014	19.7127	19.6965	19.9043
7.00014	19.6105	19.6767	19.9966
7.10014	19.7967	19.6171	20.0367
7.20014	19.7395	19.5445	19.9674
7.30015	19.6886	19.6345	19.895
7.40015	19.6569	19.5704	19.8231
7.50015	19.6299	19.5217	19.7177
7.60015	19.6125	19.6033	19.7108
7.70015	19.7029	19.6023	19.722
7.80016	19.871	19.5639	19.7621
7.90016	19.779	19.6048	19.8568
8.00016	19.6679	19.5555	19.8068
8.10016	19.7545	19.5956	19.8226
8.20016	19.6649	19.6074	19.9034
8.30017	19.6719	19.6493	20.0872
8.40017	19.7159	19.6031	20.1143
8.50017	19.9008	19.5031	20.0543
8.60017	19.7378	19.5582	20.0642
8.70017	19.6945	19.6752	20.0549
8.80018	19.7683	19.6869	20.113
8.90018	19.7586	19.6369	20.0677
9.00018	19.8068	19.6332	20.0566
9.10018	19.8382	19.6756	20.1815
9.20018	19.8572	19.7102	20.1967
9.30019	19.8866	19.6355	20.0045
9.40019	19.7886	19.631	19.9419
9.50019	19.6927	19.6117	20.0505
9.60019	19.7886	19.6316	19.9465
9.70019	19.8427	19.6132	19.9635
9.8002	19.805	19.5998	19.9496
9.9002	19.9322	19.61	19.8774
10.0002	19.9004	19.5889	19.9268
10.1002	19.8993	19.6484	20.0615
10.2002	19.7513	19.4856	20.1684
10.3002	19.8338	19.6238	19.9538
10.4002	19.8767	19.5882	19.96
10.5002	19.92	19.5936	19.931
10.6002	19.9593	19.6469	19.9153
10.7002	19.9506	19.5506	19.9391
10.8002	20.0552	19.5018	20.0889
10.9002	19.9726	19.6386	20.0929
11.0002	19.993	19.6575	20.1288
11.1002	20.0348	19.64	19.9944
11.2002	19.9711	19.6309	19.9713
11.3002	20.0056	19.6113	19.9441
11.4002	19.9363	19.6495	19.9796
11.5002	19.9334	19.5965	19.896
11.6002	20.0445	19.577	19.8381
11.7002	20.0183	19.5987	19.9802
11.8002	19.9534	19.7243	19.8655
11.9002	20.013	19.6385	19.9557
12.0002	19.8817	19.5574	19.8932
12.1002	19.8698	19.6754	20.0195
12.2002	19.9631	19.7027	19.865
12.3002	19.8903	19.7417	19.7496
12.4002	20.0176	19.7143	19.8446
12.5002	19.8905	19.6101	19.992
12.6003	20.0362	19.6317	20.1453
12.7003	19.9486	19.5783	20.0951
12.8003	19.8512	19.6188	19.9513
12.9003	19.8188	19.5977	19.9288
13.0003	19.8616	19.7698	19.9688
13.1003	19.9749	19.5897	19.99
13.2003	19.9366	19.6093	19.9078
13.3003	19.9382	19.6526	19.7955
13.4003	19.8946	19.5904	19.7522
13.5003	19.9934	19.5479	19.6193
13.6003	20.0069	19.55	19.7191
13.7003	19.9275	19.531	19.8597
13.8003	19.8856	19.52	19.8853
13.9003	19.823	19.4872	19.754
14.0003	19.7536	19.5879	19.846
14.1003	19.8878	19.5651	19.8637
14.2003	19.9914	19.5578	19.8302
14.3003	19.8559	19.6544	19.8867
14.4003	19.9332	19.6376	19.7571
14.5003	19.8764	19.5955	19.7288
14.6003	20.0551	19.5263	19.7612
14.7003	19.96	19.5987	19.8533
14.8003	19.8078	19.5529	19.7454
14.9003	19.8202	19.5657	19.861
15.0003	19.875	19.6356	19.7766
15.1003	19.8988	19.5779	19.742
15.2003	19.781	19.6219	19.7622
15.3003	19.832	19.5284	19.6981
15.4003	19.7753	19.4751	19.5503
15.5003	19.6554	19.5354	19.6349
15.6003	19.8945	19.6117	19.6318
15.7003	19.8933	19.5716	19.4756
15.8003	20.0246	19.5276	19.5489
15.9003	19.9179	19.4571	19.4203
16.0003	19.817	19.6363	19.418
16.1003	19.8671	19.5633	19.4475
16.2003	19.8515	19.6253	19.445
16.3003	19.8783	19.6008	19.3689
16.4003	19.9564	19.5606	19.3987
16.5003	19.7902	19.7212	19.5741
16.6003	19.8773	19.6456	19.5183
16.7003	19.8922	19.6292	19.5633
16.8003	19.7768	19.5657	19.5399
16.9003	19.8121	19.5955	19.5485
17.0003	19.8551	19.5498	19.635
17.1003	19.8718	19.5619	19.4861
17.2003	19.8866	19.5937	19.5213
17.3003	19.7802	19.6422	19.4237
17.4003	19.8172	19.5895	19.4388
17.5004	19.9599	19.6693	19.4908
17.6004	19.8683	19.5991	19.4882
17.7004	19.8961	19.6198	19.3899
17.8004	19.7567	19.6056	19.5115
17.9004	19.7954	19.4997	19.5416
18.0004	19.894	19.5992	19.5471
18.1004	19.9082	19.6007	19.552
18.2004	19.8419	19.6201	19.6375
18.3004	19.9634	19.5778	19.6529
18.4004	19.9071	19.5508	19.5907
18.5004	19.8346	19.6295	19.6174
18.6004	19.8205	19.5843	19.6447
18.7004	19.8426	19.6896	19.5989
18.8004	19.755	19.6205	19.5731
18.9004	19.7398	19.6363	19.5861
19.0004	19.794	19.685	19.6589
19.1004	19.8548	19.7055	19.5729
19.2004	19.698	19.633	19.5805
19.3004	19.6841	19.6337	19.6592
19.4004	19.7363	19.5341	19.6771
19.5004	19.7711	19.6071	19.6764
19.6004	19.7112	19.6762	19.7057
19.7004	19.7389	19.634	19.6422
19.8004	19.7017	19.6079	19.6393
19.9004	19.8076	19.5017	19.7144
20.0004	19.6898	19.5281	19.8098
20.1004	19.676	19.5911	19.6791
20.2004	19.8275	19.5664	19.7074
20.3004	19.8044	19.4887	19.6287
20.4004	19.7762	19.5741	19.8009
20.5004	19.8984	19.568	19.7226
20.6004	19.7843	19.6392	19.7132
20.7004	19.9862	19.5069	19.7019
20.8004	19.8091	19.6449	19.7321
20.9004	19.7725	19.6414	19.7786
21.0004	19.7958	19.6339	19.6746
21.1004	19.7038	19.582	19.7401
21.2004	19.6586	19.639	19.7745
21.3004	19.6632	19.6457	19.7322
21.4004	19.5913	19.5958	19.7496
21.5004	19.5337	19.6304	19.717
21.6004	19.5001	19.7075	19.7057
21.7004	19.6778	19.62	19.7489
21.8004	19.6768	19.7127	19.7598
21.9004	19.6161	19.6659	19.6684
22.0004	19.5595	19.7084	19.6353
22.1004	19.6528	19.6107	19.6582
22.2004	19.5485	19.6438	19.7619
22.3004	19.5953	19.7211	19.725
22.4004	19.5689	19.8045	19.908
22.5005	19.5258	19.7322	19.8002
22.6005	19.5565	19.6865	19.7057
22.7005	19.565	19.6568	19.8377
22.8005	19.626	19.6437	19.716
22.9005	19.5804	19.515	19.7283
23.0005	19.663	19.6701	19.7306
23.1005	19.5502	19.7132	19.643
23.2005	19.5469	19.6312	19.6551
23.3005	19.582	19.6861	19.6981
23.4005	19.5913	19.6112	19.7273
23.5005	19.6394	19.5801	19.6631
23.6005	19.5755	19.5695	19.7412
23.7005	19.5177	19.6599	19.7104
23.8005	19.5135	19.7352	19.7817
23.9005	19.4969	19.6822	19.7051
24.0005	19.5878	19.5143	19.7064
24.1005	19.5429	19.4686	19.6658
24.2005	19.5823	19.4868	19.7175
24.3005	19.6995	19.5217	19.6917
24.4005	19.5963	19.6258	19.7368
24.5005	19.614	19.6311	19.6499
24.6005	19.6099	19.4933	19.6444
24.7005	19.6179	19.5341	19.6942
24.8005	19.5812	19.6045	19.7222
24.9005	19.5949	19.5847	19.6756
25.0005	19.6077	19.5273	19.7532
25.1005	19.6148	19.6645	19.6641
25.2005	19.6195	19.5901	19.7275
25.3005	19.6001	19.6466	19.6668
25.4005	19.6093	19.5998	19.6832
25.5005	19.5917	19.5636	19.7178
25.6005	19.6593	19.6594	19.6822
25.7005	19.5618	19.4877	19.6464
25.8005	19.5655	19.5936	19.6427
25.9005	19.4529	19.63	19.6689
26.0005	19.6265	19.604	19.6164
26.1005	19.637	19.5906	19.7163
26.2005	19.5305	19.635	19.6043
26.3005	19.5721	19.6344	19.6858
26.4005	19.5328	19.625	19.6473
26.5005	19.5754	19.6869	19.5999
26.6005	19.5696	19.663	19.648
26.7005	19.5456	19.5912	19.7221
26.8005	19.6559	19.5435	19.6878
26.9005	19.6355	19.5349	19.6582
27.0005	19.6932	19.5671	19.6354
27.1005	19.5136	19.5945	19.5825
27.2005	19.5349	19.6011	19.6447
27.3005	19.5036	19.6372	19.6112
27.4005	19.6073	19.5551	19.6994
27.5006	19.6016	19.6395	19.7031
27.6006	19.5651	19.6397	19.5479
27.7006	19.4917	19.5728	19.6787
27.8006	19.4507	19.5427	19.6925
27.9006	19.5728	19.5769	19.8326
28.0006	19.6156	19.6569	19.6048
28.1006	19.5446	19.6388	19.7172
28.2006	19.642	19.5504	19.7417
28.3006	19.6849	19.6047	19.7994
28.4006	19.6488	19.6799	19.7102
28.5006	19.7121	19.7339	19.6877
28.6006	19.7199	19.6272	19.681
28.7006	19.5995	19.5535	19.6609
28.8006	19.6096	19.5613	19.6694
28.9006	19.7054	19.6098	19.6852
29.0006	19.6522	19.5878	19.6678
29.1006	19.7313	19.5545	19.5793
29.2006	19.6808	19.5985	19.5742
29.3006	19.7137	19.6224	19.5747
29.4006	19.5648	19.5333	19.6506
29.5006	19.5082	19.5873	19.6001
29.6006	19.4796	19.535	19.6317
29.7006	19.4644	19.6172	19.6444
29.8006	19.5059	19.6169	19.61
29.9006	19.5054	19.6131	19.6979
30.0006	19.5491	19.5696	19.7836
30.1006	19.5753	19.5869	19.6547
30.2006	19.5109	19.5075	19.6688
30.3006	19.6698	19.5979	19.755
30.4006	19.6789	19.5865	19.6447
30.5006	19.5831	19.5973	19.7341
30.6006	19.5219	19.56	19.6408
30.7006	19.4777	19.7119	19.6299
30.8006	19.5427	19.5985	19.6971
30.9006	19.5275	19.6237	19.6263
31.0006	19.5588	19.542	19.6035
31.1006	19.5743	19.6308	19.675
31.2006	19.57	19.5559	19.7083
31.3006	19.5616	19.6972	19.669
31.4006	19.5885	19.6742	19.6078
31.5006	19.5791	19.6249	19.6899
31.6006	19.5789	19.61	19.6228
31.7006	19.5721	19.5832	19.6256
31.8006	19.4924	19.7104	19.6222
31.9006	19.4456	19.6079	19.6503
32.0006	19.5403	19.595	19.6385
32.1006	19.5494	19.5938	19.6597
32.2006	19.477	19.6025	19.7172
32.3006	19.5815	19.6767	19.678
32.4006	19.5701	19.6115	19.649
32.5007	19.3743	19.5426	19.6165
32.6007	19.355	19.6061	19.7194
32.7007	19.5201	19.663	19.7058
32.8007	19.3891	19.6411	19.7381
32.9007	19.4656	19.5858	19.7621
33.0007	19.4577	19.5144	19.7776
33.1007	19.4738	19.572	19.8078
33.2007	19.4392	19.6149	19.7204
33.3007	19.4487	19.6095	19.7046
33.4007	19.4874	19.6104	19.8147
33.5007	19.492	19.5803	19.7212
33.6007	19.4992	19.6022	19.7617
33.7007	19.4374	19.5537	19.746
33.8007	19.5168	19.6273	19.8122
33.9007	19.4503	19.6222	19.7974
34.0007	19.5245	19.6061	19.857
34.1007	19.4514	19.6505	19.8246
34.2007	19.4738	19.4581	19.6626
34.3007	19.5457	19.5047	19.7286
34.4007	19.4973	19.5125	19.6926
34.5007	19.4402	19.5348	19.7126
34.6007	19.5168	19.477	19.714
34.7007	19.4939	19.4583	19.6905
34.8007	19.5196	19.457	19.7824
34.9007	19.4606	19.4562	19.6564
35.0007	19.3888	19.6046	19.7111
35.1007	19.4132	19.6095	19.7136
35.2007	19.3875	19.5225	19.7358
35.3007	19.4313	19.5188	19.7265
35.4007	19.5387	19.5568	19.6275
35.5007	19.4413	19.6159	19.7153
35.6007	19.5341	19.5356	19.7581
35.7007	19.4513	19.5444	19.7879
35.8007	19.4441	19.5448	19.7681
35.9007	19.5083	19.4324	19.7931
36.0007	19.4224	19.4228	19.7503
36.1007	19.4529	19.4673	19.7346
36.2007	19.5623	19.535	19.8361
36.3007	19.543	19.4987	19.8153
36.4007	19.4916	19.4825	19.8008
36.5007	19.5258	19.4936	19.7543
36.6007	19.4238	19.5529	19.7328
36.7007	19.4859	19.5367	19.7403
36.8007	19.4975	19.6491	19.8026
36.9007	19.4474	19.6957	19.7002
37.0007	19.6391	19.4644	19.8047
37.1007	19.5925	19.4663	19.6936
37.2007	19.5529	19.544	19.7788
37.3007	19.6387	19.5124	19.7419
37.4007	19.5664	19.4465	19.7761
37.5007	19.6376	19.5395	19.7801
37.6008	19.6294	19.5024	19.752
37.7008	19.4934	19.5088	19.7427
37.8008	19.5715	19.5246	19.7357
37.9008	19.545	19.4472	19.7774
38.0008	19.5249	19.5223	19.6774
38.1008	19.5373	19.5295	19.7695
38.2008	19.5503	19.5238	19.7732
38.3008	19.6612	19.5735	19.8119
38.4008	19.5509	19.5344	19.7657
38.5008	19.5827	19.5839	19.6987
38.6008	19.6257	19.5121	19.6687
38.7008	19.5275	19.4513	19.7147
38.8008	19.5752	19.4114	19.6654
38.9008	19.563	19.4689	19.7245
39.0008	19.4821	19.5211	19.6813
39.1008	19.5547	19.4924	19.6769
39.2008	19.4833	19.5319	19.7077
39.3008	19.5216	19.4554	19.6107
39.4008	19.6711	19.5665	19.7576
39.5008	19.5653	19.4913	19.7456
39.6008	19.5631	19.4764	19.6957
39.7008	19.6755	19.3296	19.7376
39.8008	19.5732	19.4834	19.7076
39.9008	19.637	19.3749	19.727
40.0008	19.5939	19.3677	19.7878
40.1008	19.636	19.4954	19.7135
40.2008	19.6228	19.4894	19.716
40.3008	19.5886	19.4956	19.7884
40.4008	19.5693	19.4414	19.7468
40.5008	19.5656	19.5161	19.6861
40.6008	19.5273	19.4232	19.6531
40.7008	19.5232	19.4134	19.8291
40.8008	19.5295	19.4844	19.6713
40.9008	19.5609	19.4095	19.6717
41.0008	19.5762	19.4633	19.6833
41.1008	19.5266	19.5244	19.6046
41.2008	19.5459	19.4837	19.7393
41.3008	19.5367	19.4941	19.5445
41.4008	19.5679	19.5571	19.7495
41.5008	19.527	19.5482	19.7842
41.6008	19.5622	19.4991	19.6038
41.7008	19.5322	19.4976	19.6307
41.8008	19.5631	19.3879	19.5941
41.9008	19.4977	19.4771	19.7396
42.0008	19.4918	19.5136	19.6127
42.1008	19.5133	19.4364	19.6477
42.2008	19.5736	19.5115	19.6875
42.3008	19.6157	19.4608	19.7016
42.4008	19.6035	19.4887	19.6922
42.5008	19.5166	19.4901	19.7428
42.6009	19.4991	19.4184	19.6627
42.7009	19.534	19.5352	19.6463
42.8009	19.573	19.4215	19.6188
42.9009	19.5836	19.4663	19.6015
43.0009	19.5884	19.467	19.5924
43.1009	19.6215	19.4268	19.6877
43.2009	19.6037	19.5577	19.6747
43.3009	19.5971	19.4952	19.7095
43.4009	19.6174	19.5576	19.7375
43.5009	19.6311	19.5554	19.5988
43.6009	19.6038	19.5131	19.7994
43.7009	19.4412	19.4719	19.7473
43.8009	19.5935	19.5532	19.745
43.9009	19.6328	19.5867	19.7889
44.0009	19.7035	19.5168	19.7562
44.1009	19.5634	19.5316	19.7383
44.2009	19.5777	19.5208	19.6119
44.3009	19.5744	19.5956	19.6877
44.4009	19.608	19.6054	19.7215
44.5009	19.6465	19.5884	19.6167
44.6009	19.6338	19.6296	19.7994
44.7009	19.5597	19.6146	19.7666
44.8009	19.6375	19.6048	19.7634
44.9009	19.5349	19.4966	19.7352
45.0009	19.6033	19.5785	19.7926
45.1009	19.5892	19.5999	19.7095
45.2009	19.6171	19.5672	19.804
45.3009	19.5427	19.5723	19.8169
45.4009	19.6159	19.5821	19.652
45.5009	19.6584	19.6588	19.7141
45.6009	19.6234	19.6682	19.7009
45.7009	19.6333	19.5341	19.8417
45.8009	19.6755	19.5695	19.7962
45.9009	19.6736	19.4973	19.732
46.0009	19.6609	19.5783	19.7384
46.1009	19.7091	19.5592	19.7901
46.2009	19.7081	19.5032	19.8478
46.3009	19.6016	19.5547	19.7655
46.4009	19.5799	19.6365	19.7021
46.5009	19.5594	19.6263	19.6939
46.6009	19.6362	19.6541	19.875
46.7009	19.5727	19.553	19.788
46.8009	19.6028	19.5415	19.7505
46.9009	19.7266	19.5846	19.7917
47.0009	19.669	19.4969	19.795
47.1009	19.6909	19.57	19.8337
47.2009	19.6193	19.6285	19.7603
47.3009	19.5973	19.57	19.7367
47.4009	19.5927	19.4594	19.6676
47.501	19.6762	19.5413	19.6784
47.601	19.5854	19.6016	19.709
47.701	19.6212	19.555	19.7005
47.801	19.6592	19.5125	19.6939
47.901	19.7027	19.5031	19.6478
48.001	19.7377	19.5568	19.7446
48.101	19.662	19.6637	19.7043
48.201	19.7146	19.6099	19.7653
48.301	19.7769	19.5219	19.7211
48.401	19.6976	19.5318	19.6088
48.501	19.6573	19.528	19.7197
48.601	19.6584	19.5691	19.6679
48.701	19.7509	19.5059	19.5824
48.801	19.6263	19.5197	19.6902
48.901	19.6018	19.58	19.6005
49.001	19.5675	19.4906	19.6028
49.101	19.6594	19.4451	19.7329
49.201	19.6012	19.5154	19.5902
49.301	19.6816	19.4569	19.6556
49.401	19.5483	19.406	19.5374
49.501	19.7243	19.5205	19.6681
49.601	19.6454	19.4031	19.6508
49.701	19.6089	19.3915	19.5781
49.801	19.7007	19.3423	19.7001
49.901	19.6884	19.4211	19.631
50.001	19.7296	19.3998	19.6142
50.101	19.6343	19.433	19.6754
50.201	19.5917	19.4891	19.6776
50.301	19.521	19.3986	19.6718
50.401	19.5989	19.4225	19.6818
50.501	19.5773	19.4886	19.7088
50.601	19.5957	19.5257	19.5488
50.701	19.5167	19.4708	19.6422
50.801	19.4743	19.4747	19.6693
50.901	19.5881	19.4745	19.7191
51.001	19.4815	19.432	19.594
51.101	19.5984	19.4472	19.6599
51.201	19.6717	19.5027	19.6279
51.301	19.5869	19.4047	19.6937
51.401	19.5628	19.4345	19.7438
51.501	19.662	19.4963	19.665
51.601	19.6928	19.3513	19.6039
51.701	19.6672	19.4002	19.6349
51.801	19.6719	19.4	19.6276
51.901	19.6036	19.499	19.6549
52.001	19.5678	19.441	19.6082
52.101	19.65	19.453	19.7492
52.201	19.577	19.432	19.6935
52.301	19.5996	19.4556	19.7445
52.401	19.6614	19.4026	19.6888
52.501	19.6944	19.4666	19.8454
52.6011	19.6034	19.4936	19.6865
52.7011	19.5988	19.4237	19.681
52.8011	19.5105	19.464	19.7305
52.9011	19.6183	19.4805	19.583
53.0011	19.6492	19.405	19.6782
53.1011	19.6355	19.4619	19.6781
53.2011	19.6466	19.3885	19.6202
53.3011	19.7189	19.476	19.7023
53.4011	19.776	19.515	19.697
53.5011	19.7249	19.5095	19.6341
53.6011	19.6965	19.4279	19.6868
53.7011	19.6292	19.5071	19.7339
53.8011	19.7322	19.5038	19.7018
53.9011	19.7089	19.5482	19.664
54.0011	19.6127	19.5304	19.8046
54.1011	19.6751	19.5157	19.7321
54.2011	19.7634	19.5505	19.6604
54.3011	19.7102	19.5526	19.6707
54.4011	19.6155	19.4892	19.7356
54.5011	19.711	19.4515	19.7588
54.6011	19.7196	19.5619	19.6935
54.7011	19.6623	19.538	19.6582
54.8011	19.6095	19.5866	19.7079
54.9011	19.6364	19.5044	19.7237
55.0011	19.6946	19.5515	19.7002
55.1011	19.7534	19.6482	19.6922
55.2011	19.6218	19.6865	19.7459
55.3011	19.6499	19.624	19.6599
55.4011	19.6481	19.6422	19.6805
55.5011	19.6371	19.5928	19.6925
55.6011	19.6881	19.5712	19.6895
55.7011	19.6562	19.5265	19.6589
55.8011	19.5892	19.604	19.6536
55.9011	19.6157	19.652	19.6777
56.0011	19.6297	19.689	19.6596
56.1011	19.7061	19.63	19.6338
56.2011	19.6232	19.6822	19.656
56.3011	19.6151	19.6327	19.705
56.4011	19.684	19.7105	19.771
56.5011	19.6168	19.7195	19.7382
56.6011	19.588	19.7603	19.7269
56.7011	19.5504	19.6487	19.7358
56.8011	19.6595	19.596	19.7667
56.9011	19.6339	19.6757	19.7908
57.0011	19.7184	19.6802	19.7442
57.1011	19.6984	19.6086	19.8408
57.2011	19.6355	19.5729	19.7436
57.3011	19.6805	19.6358	19.739
57.4011	19.5957	19.6194	19.8586
57.5012	19.7326	19.6231	19.7367
57.6012	19.638	19.5754	19.8743
57.7012	19.5611	19.6928	19.7134
57.8012	19.6846	19.6401	19.7568
57.9012	19.5606	19.552	19.761
58.0012	19.6853	19.6109	19.8007
58.1012	19.6556	19.6823	19.7578
58.2012	19.6125	19.581	19.8622
58.3012	19.6601	19.7031	19.7268
58.4012	19.6249	19.5089	19.7503
58.5012	19.6205	19.6966	19.6577
58.6012	19.6317	19.7402	19.6651
58.7012	19.6762	19.7641	19.6885
58.8012	19.6231	19.6955	19.692
58.9012	19.6523	19.6875	19.7873
59.0012	19.6005	19.6804	19.7464
59.1012	19.6702	19.6585	19.735
59.2012	19.7224	19.6021	19.621
59.3012	19.6368	19.6412	19.6281
59.4012	19.706	19.5146	19.7046
59.5012	19.7418	19.5392	19.7208
59.6012	19.6658	19.6083	19.67
59.7012	19.6311	19.7065	19.7376
59.8012	19.7044	19.6299	19.6076
59.9012	19.6229	19.6596	19.7499
60.0012	19.7199	19.7198	19.7292
60.1012	19.6411	19.7115	19.6967
60.2012	19.6764	19.6063	19.6697
60.3012	19.565	19.6193	19.7579
60.4012	19.6846	19.6236	19.7245
60.5012	19.6287	19.7687	19.7907
60.6012	19.6216	19.7674	19.8441
60.7012	19.6561	19.694	19.6533
60.8012	19.6516	19.6242	19.8058
60.9012	19.6343	19.6618	19.8201
61.0012	19.6485	19.7121	19.8427
61.1012	19.6663	19.7069	19.7629
61.2012	19.7036	19.8104	19.7969
61.3012	19.6305	19.7727	19.8934
61.4012	19.6417	19.6689	19.7678
61.5012	19.6163	19.7451	19.8687
61.6012	19.616	19.8066	19.8268
61.7012	19.6374	19.7893	19.7372
61.8012	19.7086	19.7814	19.7894
61.9012	19.7195	19.7342	19.797
62.0012	19.77	19.6923	19.8053
62.1012	19.7398	19.6916	19.8968
62.2012	19.8143	19.6092	19.8275
62.3012	19.6761	19.6986	19.8008
62.4012	19.7012	19.7242	19.7813
62.5012	19.6959	19.6245	19.7494
62.6013	19.6861	19.6263	19.8055
62.7013	19.7088	19.6785	19.9422
62.8013	19.7215	19.7494	19.8355
62.9013	19.8289	19.7081	19.8007
63.0013	19.741	19.527	19.865
63.1013	19.7415	19.638	19.7476
63.2013	19.7734	19.6245	19.831
63.3013	19.708	19.6905	19.7958
63.4013	19.7352	19.661	19.7892
63.5013	19.722	19.6343	19.7954
63.6013	19.6965	19.6071	19.7031
63.7013	19.6517	19.7041	19.8374
63.8013	19.6791	19.6774	19.8413
63.9013	19.6145	19.6378	19.7661
64.0013	19.7098	19.6287	19.784
64.1013	19.6701	19.6564	19.7361
64.2013	19.6891	19.8304	19.6942
64.3013	19.6228	19.7611	19.724
64.4013	19.6152	19.7263	19.8373
64.5013	19.7507	19.7156	19.8006
64.6013	19.6692	19.6771	19.8333
64.7013	19.6282	19.6699	19.7195
64.8013	19.7885	19.654	19.756
64.9013	19.6936	19.68	19.6976
65.0013	19.7444	19.7172	19.6956
65.1013	19.6593	19.7236	19.8367
65.2013	19.7057	19.7396	19.7779
65.3013	19.6338	19.7654	19.8205
65.4013	19.7115	19.7229	19.8081
65.5013	19.8422	19.757	19.7367
65.6013	19.786	19.7502	19.8159
65.7013	19.6332	19.8081	19.7263
65.8013	19.6518	19.7642	19.617
65.9013	19.743	19.723	19.7504
66.0013	19.6981	19.7419	19.789
66.1013	19.7697	19.792	19.7937
66.2013	19.7358	19.7771	19.8031
66.3013	19.7333	19.7691	19.7279
66.4013	19.799	19.8114	19.6869
66.5013	19.744	19.6814	19.5951
66.6013	19.6885	19.7226	19.825
66.7013	19.6968	19.6217	19.7566
66.8013	19.6343	19.7138	19.7771
66.9013	19.6909	19.6677	19.7935
67.0013	19.7235	19.657	19.7891
67.1013	19.7758	19.6782	19.7132
67.2013	19.8252	19.6416	19.7063
67.3013	19.7452	19.7269	19.8395
67.4013	19.7138	19.6344	19.7603
67.5014	19.6912	19.705	19.7309
67.6014	19.7253	19.7351	19.7147
67.7014	19.6752	19.6639	19.782
67.8014	19.7477	19.7305	19.7934
67.9014	19.7308	19.7006	19.7363
68.0014	19.7189	19.7003	19.6913
68.1014	19.6898	19.6916	19.6123
68.2014	19.8208	19.6234	19.6135
68.3014	19.7647	19.7294	19.5482
68.4014	19.7038	19.6794	19.6724
68.5014	19.7161	19.689	19.7104
68.6014	19.7838	19.7451	19.7107
68.7014	19.759	19.6689	19.8166
68.8014	19.7313	19.7323	19.7401
68.9014	19.6571	19.7273	19.8352
69.0014	19.7283	19.6715	19.7815
69.1014	19.7113	19.6418	19.7762
69.2014	19.6625	19.6595	19.8148
69.3014	19.7233	19.6436	19.8933
69.4014	19.7155	19.6338	19.8545
69.5014	19.7025	19.558	19.7959
69.6014	19.6686	19.5862	19.8467
69.7014	19.7772	19.6615	19.8333
69.8014	19.7963	19.6633	19.9459
69.9014	19.7647	19.6448	19.9175
70.0014	19.7608	19.7102	19.8251
70.1014	19.7532	19.6204	19.7665
70.2014	19.7694	19.6291	19.6057
70.3014	19.6799	19.6428	19.6524
70.4014	19.7131	19.6595	19.6645
70.5014	19.7572	19.5363	19.6393
70.6014	19.8052	19.6196	19.5981
70.7014	19.8474	19.6043	19.5737
70.8014	19.8534	19.7058	19.6736
70.9014	19.7826	19.7143	19.5589
71.0014	19.7139	19.6802	19.5678
71.1014	19.7375	19.7328	19.6707
71.2014	19.6567	19.6518	19.627
71.3014	19.6855	19.6619	19.6236
71.4014	19.6061	19.7339	19.6197
71.5014	19.6465	19.7622	19.7211
71.6014	19.6863	19.7004	19.7008
71.7014	19.6127	19.6132	19.7002
71.8014	19.6853	19.6443	19.6936
71.9014	19.7274	19.5461	19.7424
72.0014	19.7571	19.7165	19.652
72.1014	19.6642	19.7449	19.7568
72.2014	19.7386	19.7747	19.7633
72.3014	19.8031	19.6992	19.6608
72.4014	19.7097	19.6648	19.577
72.5015	19.7939	19.5601	19.5997
72.6015	19.6847	19.5853	19.6418
72.7015	19.728	19.5998	19.5709
72.8015	19.7224	19.55	19.6361
72.9015	19.6442	19.5054	19.6253
73.0015	19.8612	19.6361	19.838
73.1015	19.6929	19.6204	19.6799
73.2015	19.7842	19.6705	19.6945
73.3015	19.8398	19.643	19.6692
73.4015	19.7908	19.6924	19.7112
73.5015	19.7085	19.6516	19.6995
73.6015	19.7602	19.6345	19.7046
73.7015	19.7572	19.6077	19.6543
73.8015	19.7264	19.6563	19.6681
73.9015	19.6725	19.5736	19.6994
74.0015	19.7553	19.6262	19.6288
74.1015	19.7247	19.5782	19.6729
74.2015	19.7135	19.6098	19.7514
74.3015	19.8219	19.6159	19.6859
74.4015	19.7245	19.6293	19.7058
74.5015	19.7129	19.6677	19.754
74.6015	19.6907	19.622	19.6911
74.7015	19.6998	19.663	19.7036
74.8015	19.8165	19.6425	19.7241
74.9015	19.8113	19.6761	19.7915
75.0015	19.6889	19.6887	19.833
75.1015	19.5845	19.6197	19.764
75.2015	19.7663	19.6629	19.7127
75.3015	19.6412	19.7527	19.724
75.4015	19.6473	19.734	19.7566
75.5015	19.6269	19.6709	19.8108
75.6015	19.6488	19.6984	19.6746
75.7015	19.6281	19.5958	19.8051
75.8015	19.6833	19.7427	19.7138
75.9015	19.6905	19.6646	19.6401
76.0015	19.7013	19.6161	19.7338
76.1015	19.6679	19.8137	19.6909
76.2015	19.8117	19.6512	19.7692
76.3015	19.7485	19.6475	19.71
76.4015	19.791	19.6183	19.6459
76.5015	19.6136	19.7083	19.7629
76.6015	19.7709	19.6462	19.6834
76.7015	19.7798	19.6197	19.7397
76.8015	19.6905	19.7342	19.7259
76.9015	19.7336	19.614	19.626
77.0015	19.696	19.6392	19.8226
77.1015	19.6528	19.6424	19.7867
77.2015	19.6719	19.6771	19.814
77.3015	19.6823	19.6581	19.7518
77.4015	19.7213	19.6374	19.7412
77.5015	19.6847	19.6866	19.8135
77.6016	19.7545	19.6378	19.6436
77.7016	19.6866	19.6328	19.7195
77.8016	19.6531	19.6874	19.6401
77.9016	19.5914	19.6885	19.745
78.0016	19.6959	19.7301	19.7444
78.1016	19.652	19.6455	19.7612
78.2016	19.6221	19.8514	19.7037
78.3016	19.6499	19.7162	19.7241
78.4016	19.7529	19.6689	19.7829
78.5016	19.6812	19.7461	19.6333
78.6016	19.6603	19.6769	19.8258
78.7016	19.7706	19.6643	19.7856
78.8016	19.7221	19.7605	19.7676
78.9016	19.7424	19.7122	19.7214
79.0016	19.6801	19.6263	19.7834
79.1016	19.655	19.6167	19.7485
79.2016	19.69	19.6371	19.7669
79.3016	19.7211	19.6691	19.748
79.4016	19.7484	19.58	19.4487
79.5016	19.7602	19.6614	19.4487
79.6016	19.7878	19.6504	19.4487
79.7016	19.7044	19.7077	19.4487
79.8016	19.6368	19.7221	19.6511
79.9016	19.6679	19.5836	19.4487
80.0016	19.4487	19.6716	19.4487
80.1016	19.736	19.7364	19.4487
80.2016	19.6787	19.5696	19.6971
80.3016	19.6069	19.6225	19.4487
80.4016	19.6348	19.6816	19.4487
80.5016	19.6006	19.6847	19.6822
80.6016	19.6577	19.6087	19.4487
80.7016	19.6925	19.6547	19.4487
80.8016	19.7454	19.6948	19.6693
80.9016	19.5988	19.7355	19.5961
81.0016	19.6912	19.651	19.7104
81.1016	19.6097	19.6547	19.691
81.2016	19.5833	19.7809	19.4487
81.3016	19.7096	19.7208	19.706
81.4016	19.6319	19.7519	19.7381
81.5016	19.6294	19.6338	19.7423
81.6016	19.6941	19.6364	19.5814
81.7016	19.6894	19.6074	19.7033
81.8016	19.7225	19.6876	19.7928
81.9016	19.6208	19.6942	19.7677
82.0016	19.7205	19.716	19.5207
82.1016	19.6788	19.6818	19.6256
82.2016	19.6069	19.6768	19.6409
82.3016	19.6477	19.6188	19.4487
82.4016	19.6965	19.7227	19.681
82.5016	19.5717	19.6478	19.563
82.6017	19.6373	19.6843	19.5985
82.7017	19.7288	19.6328	19.6626
82.8017	19.6628	19.7683	19.5994
82.9017	19.678	19.7739	19.5321
83.0017	19.729	19.658	19.54
83.1017	19.6655	19.6852	19.5964
83.2017	19.7236	19.7759	19.5736
83.3017	19.7397	19.6977	19.5027
83.4017	19.7682	19.7263	19.5353
83.5017	19.7705	19.6833	19.501
83.6017	19.6855	19.5472	19.5295
83.7017	19.7158	19.5551	19.4986
83.8017	19.7073	19.6578	19.4422
83.9017	19.6866	19.6121	19.5052
84.0017	19.7284	19.6843	19.5109
84.1017	19.6872	19.7407	19.5888
84.2017	19.632	19.6172	19.5401
84.3017	19.6884	19.4846	19.5253
84.4017	19.7483	19.5188	19.5897
84.5017	19.7589	19.5826	19.5888
84.6017	19.7021	19.5895	19.5888
84.7017	19.6659	19.5061	19.5888
84.8017	19.6515	19.6569	19.5888
84.9017	19.6726	19.4666	19.5888
85.0017	19.7104	19.4571	19.3173
85.1017	19.7678	19.6112	19.5888
85.2017	19.6986	19.5762	19.5888
85.3017	19.6311	19.5708	19.4635
85.4017	19.6637	19.72	19.4255
85.5017	19.7015	19.6308	19.5888
85.6017	19.6984	19.6318	19.5888
85.7017	19.6181	19.6205	19.4349
85.8017	19.5768	19.6975	19.3392
85.9017	19.6407	19.5921	19.4857
86.0017	19.6739	19.6468	19.4954
86.1017	19.6642	19.6838	19.464
86.2017	19.6883	19.8364	19.4495
86.3017	19.7163	19.6783	19.4096
86.4017	19.665	19.6253	19.4906
86.5017	19.6397	19.631	19.4203
86.6017	19.7286	19.765	19.455
86.7017	19.7244	19.61	19.4047
86.8017	19.7456	19.7097	19.4454
86.9017	19.833	19.7721	19.5697
87.0017	19.7314	19.9326	19.5303
87.1017	19.7718	19.8141	19.4969
87.2017	19.7458	19.72	19.5019
87.3017	19.7542	19.739	19.5441
87.4017	19.6465	19.728	19.5534
87.5018	19.7143	19.8058	19.5414
87.6018	19.7171	19.8436	19.488
87.7018	19.7919	19.6485	19.5177
87.8018	19.7738	19.6799	19.4876
87.9018	19.7646	19.6887	19.3947
88.0018	19.7579	19.6686	19.4584
88.1018	19.738	19.7425	19.4769
88.2018	19.7449	19.679	19.4824
88.3018	19.7014	19.6729	19.4872
88.4018	19.6961	19.6528	19.4538
88.5018	19.7306	19.5616	19.5303
88.6018	19.8851	19.7274	19.5127
88.7018	19.7445	19.6494	19.551
88.8018	19.8502	19.6861	19.4176
88.9018	19.7867	19.7158	19.4645
89.0018	19.7651	19.6807	19.5258
89.1018	19.7935	19.7309	19.5036
89.2018	19.7217	19.784	19.5319
89.3018	19.7737	19.6145	19.604
89.4018	19.7486	19.7237	19.5486
89.5018	19.8781	19.77	19.6454
89.6018	19.7809	19.5759	19.5915
89.7018	19.7421	19.7268	19.6403
89.8018	19.7796	19.5653	19.5079
89.9018	19.7738	19.6819	19.4321
90.0018	19.7518	19.7165	19.4846
90.1018	19.7826	19.6734	19.3958
90.2018	19.7225	19.6231	19.6677
90.3018	19.6677	19.6713	19.622
90.4018	19.622	19.598	19.663
90.5018	19.663	19.5845	19.6425
90.6018	19.6425	19.6943	19.6761
90.7018	19.6761	19.6528	19.6887
90.8018	19.6887	19.5251	19.6197
90.9018	19.6197	19.6556	19.6629
91.0018	19.6629	19.6776	19.7527
91.1018	19.7527	19.6222	19.734
91.2018	19.734	19.6674	19.6709
91.3018	19.6709	19.7282	19.6984
91.4018	19.6984	19.7031	19.5958
91.5018	19.5958	19.7617	19.7427
91.6018	19.7427	19.7512	19.6646
91.7018	19.6646	19.7974	19.6161
91.8018	19.6161	19.7317	19.3339
91.9018	19.7497	19.7632	19.4466
92.0018	19.7311	19.6632	19.4754
92.1018	19.6443	19.7633	19.4405
92.2018	19.6936	19.608	19.4136
92.3018	19.7086	19.6269	19.3744
92.4018	19.6715	19.6847	19.4697
92.5019	19.7364	19.6331	19.3532
92.6019	19.7862	19.6735	19.4219
92.7019	19.7191	19.6324	19.3186
92.8019	19.7333	19.6352	19.391
92.9019	19.6381	19.6197	19.3485
93.0019	19.7015	19.6541	19.3777
93.1019	19.6726	19.6156	19.4046
93.2019	19.6969	19.6439	19.4473
93.3019	19.7166	19.6448	19.5394
93.4019	19.6681	19.5452	19.3731
93.5019	19.7602	19.5558	19.3555
93.6019	19.6714	19.6647	19.3463
93.7019	19.6665	19.6792	19.3783
93.8019	19.6683	19.695	19.3609
93.9019	19.6732	19.6161	19.3784
94.0019	19.5884	19.5213	19.4589
94.1019	19.6475	19.6465	19.3196
94.2019	19.6432	19.6195	19.4327
94.3019	19.6768	19.6304	19.3285
94.4019	19.8029	19.7358	19.5303
94.5019	19.6971	19.688	19.3767
94.6019	19.6523	19.6515	19.3215
94.7019	19.7254	19.5995	19.3604
94.8019	19.7847	19.6327	19.41
94.9019	19.7648	19.7438	19.3952
95.0019	19.7531	19.6708	19.3904
95.1019	19.7603	19.6355	19.5026
95.2019	19.8465	19.5236	19.3806
95.3019	19.8724	19.6921	19.4406
95.4019	19.8057	19.6393	19.3631
95.5019	19.7454	19.7084	19.4128
95.6019	19.7732	19.585	19.4511
95.7019	19.7566	19.6961	19.4849
95.8019	19.7139	19.6089	19.4269
95.9019	19.7894	19.5769	19.3984
96.0019	19.8044	19.5604	19.3973
96.1019	19.7222	19.6889	19.4456
96.2019	19.7039	19.5748	19.4941
96.3019	19.7158	19.5903	19.4099
96.4019	19.6911	19.5762	19.4434
96.5019	19.8088	19.6517	19.3529
96.6019	19.7695	19.7514	19.4643
96.7019	19.8187	19.6547	19.5062
96.8019	19.8046	19.6411	19.4827
96.9019	19.8148	19.6105	19.4722
97.0019	19.7531	19.7346	19.4792
97.1019	19.6918	19.7274	19.3858
97.2019	19.7534	19.6447	19.438
97.3019	19.8554	19.6378	19.329
97.4019	19.723	19.6558	19.481
97.5019	19.7104	19.674	19.4953
97.602	19.7542	19.6286	19.5171
97.702	19.728	19.5364	19.4012
97.802	19.6953	19.6742	19.3923
97.902	19.8162	19.6304	19.3742
98.002	19.6709	19.5577	19.5532
98.102	19.739	19.5851	19.5545
98.202	19.8193	19.659	19.5395
98.302	19.7439	19.6919	19.414
98.402	19.7558	19.6169	19.4021
98.502	19.7192	19.7151	19.6677
98.602	19.7958	19.7752	19.622
98.702	19.7639	19.7923	19.663
98.802	19.8395	19.5935	19.6425
98.902	19.7561	19.5752	19.6761
99.002	19.7268	19.6107	19.6887
99.102	19.6923	19.6746	19.6197
99.202	19.747	19.6423	19.6629
99.302	19.6168	19.608	19.7527
99.402	19.7601	19.6221	19.8395
99.502	19.7708	19.61	19.8395
99.602	19.7173	19.6517	19.6984
99.702	19.7343	19.6927	19.5958
99.802	19.7165	19.7542	19.7427
99.902	19.7241	19.6997	19.9395
100	19.8349	19.7807	20.6161
