# Supplementary material for: Nanotechnological synergy of mangiferin and curcumin in modulating PI3K/Akt/mTOR pathway: a novel front in ovarian cancer precision therapeutics
Source: Front Pharmacol. 2024 Jan 4;14:1276209. doi: 10.3389/fphar.2023.1276209 (PMC10794632; doi:10.3389/fphar.2023.1276209)
Supplement: Supplementary file 4 [file Table1.XLSX]

## Sheet: Sheet1
Residue	PI3K-M	PI3K-M-C
1100	1.548	1.048
1101	1.168	0.668
1102	0.97	0.47
1103	0.838	0.338
1104	0.885	0.385
1105	0.916	0.416
1106	1.081	0.581
1107	0.974	0.474
1108	0.819	0.319
1109	0.858	0.358
1110	0.838	0.338
1111	0.763	0.263
1112	0.944	0.444
1113	0.861	0.361
1114	0.938	0.438
1115	0.856	0.356
1116	0.706	0.206
1117	0.804	0.304
1118	0.796	0.296
1119	0.924	0.424
1120	0.994	0.494
1121	0.965	0.465
1122	1.174	0.674
1123	1.418	0.918
1124	1.168	0.668
1125	1.255	0.755
1126	1.544	1.044
1127	1.478	0.978
1128	1.261	0.761
1129	0.871	0.371
1130	0.677	0.177
1131	0.677	0.177
1132	0.693	0.193
1133	0.688	0.188
1134	0.739	0.239
1135	0.754	0.254
1136	1.357	0.857
1137	2.304	0.504
1138	3.97	0.47
1139	5.581	0.081
1140	5.208	0.708
1141	3.906	0.237
1142	3.442	0.323
1143	2.539	0.273
1144	1.22	0.325
1145	0.853	0.152
1146	0.739	0.138
1147	0.573	0.073
1148	0.554	0.054
1149	0.529	0.029
1150	0.636	0.136
1151	0.816	0.316
1152	1.009	0.509
1153	1.8	0.72
1154	2.243	0.353
1155	2.258	0.239
1156	1.868	0.073
1157	1.845	0.054
1158	1.726	0.029
1159	1.853	1.353
1160	1.377	0.877
1161	0.896	0.396
1162	1.169	0.669
1163	0.995	0.495
1164	0.742	0.242
1165	0.777	0.277
1166	0.685	0.185
1167	0.647	0.147
1168	0.706	0.206
1169	0.67	0.17
1170	0.589	0.089
1171	0.616	0.116
1172	0.661	0.161
1173	0.767	0.267
1174	0.725	0.225
1175	0.793	0.293
1176	0.604	0.104
1177	0.602	0.102
1178	0.472	0.72
1179	0.434	0.353
1180	0.45	0.239
1181	0.561	0.073
1182	0.513	0.054
1183	0.548	0.029
1184	0.6	0.1
1185	0.532	0.032
1186	0.588	0.088
1187	0.77	0.27
1188	1.127	0.627
1189	1.226	0.726
1190	1.066	0.566
1191	0.969	0.469
1192	0.685	0.185
1193	0.584	0.084
1194	0.507	0.72
1195	0.439	0.353
1196	0.506	0.239
1197	0.629	0.073
1198	0.587	0.054
1199	0.575	0.029
1200	0.716	0.216
1201	0.694	0.194
1202	0.698	0.198
1203	0.595	0.095
1204	0.544	0.044
1205	0.67	0.17
1206	0.83	0.33
1207	0.756	0.256
1208	0.722	0.222
1209	0.911	0.411
1210	1.172	0.672
1211	1.154	0.654
1212	1.036	0.536
1213	1.24	0.74
1214	1.767	0.267
1215	2.394	0.894
1216	2.882	0.382
1217	2.582	0.082
1218	2.943	0.443
1219	2.519	0.019
1220	1.504	0.004
1221	1.085	0.585
1222	0.95	0.45
1223	0.876	0.376
1224	0.864	0.364
1225	0.765	0.265
1226	0.652	0.152
1227	0.624	0.124
1228	0.637	0.137
1229	0.56	0.06
1230	0.565	0.72
1231	0.561	0.353
1232	0.498	0.239
1233	0.471	0.073
1234	0.545	0.054
1235	0.586	0.029
1236	0.546	0.046
1237	0.566	0.066
1238	0.642	0.142
1239	0.628	0.128
1240	0.601	0.101
1241	0.737	0.237
1242	0.823	0.323
1243	0.773	0.273
1244	0.825	0.325
1245	0.652	0.152
1246	0.638	0.138
1247	0.601	0.101
1248	0.661	0.161
1249	0.655	0.155
1250	0.669	0.169
1251	0.67	0.17
1252	0.577	0.077
1253	0.601	0.101
1254	0.512	0.012
1255	0.517	0.017
1256	0.45	0.72
1257	0.497	0.353
1258	0.586	0.239
1259	0.769	0.073
1260	1.031	0.054
1261	1.106	0.029
1262	1.17	0.67
1263	1.066	0.566
1264	0.745	0.237
1265	0.572	0.323
1266	0.453	0.273
1267	0.407	0.325
1268	0.423	0.152
1269	0.486	0.138
1270	0.575	0.075
1271	0.529	0.029
1272	0.68	0.18
1273	0.724	0.224
1274	0.755	0.255
1275	0.787	0.287
1276	1.095	0.595
1277	0.919	0.419
1278	0.872	0.372
1279	1.11	0.61
1287	3.623	0.123
1288	2.376	0.237
1289	2.372	0.323
1290	2.255	0.273
1291	1.869	0.325
1292	1.562	0.152
1293	1.272	0.138
1294	1.085	0.585
1295	0.905	0.405
1296	1.054	0.554
1297	1.179	0.679
1298	1.496	0.996
1299	1.581	1.081
1300	1.515	1.015

## Sheet: Sheet2
Residue	AKT-M	AKT-M-C
0	1.462	1.544
1	1.267	1.347
2	0.901	1.138
3	0.881	1.163
4	0.824	1.151
5	0.798	1.144
6	0.749	1.129
7	0.744	1.038
8	1	1.221
9	1.141	1.492
10	1.503	1.594
11	1.462	1.562
12	1.197	1.422
13	1.22	1.508
14	0.932	1.305
15	0.813	1.171
16	0.796	0.9
17	0.641	0.894
18	0.613	0.853
19	0.634	0.887
20	0.734	0.96
21	1.399	1.268
22	1.142	1.469
23	1.02	1.355
24	1.52	1.342
25	1.077	1.28
26	0.971	1.152
27	0.967	1.092
28	0.939	1.088
29	0.903	0.986
30	0.922	0.986
31	0.744	0.872
32	0.77	0.91
33	0.683	0.817
34	0.692	0.854
35	0.985	1.256
36	0.807	0.989
37	0.76	0.943
38	0.898	1.123
39	1.024	1.094
40	1.474	1.308
41	1.705	1.697
42	2.173	2.277
43	1.934	2.024
44	2.548	2.812
45	1.922	2.485
46	2.265	2.801
47	1.798	2.75
48	1.858	3.19
49	1.707	2.837
50	1.81	2.852
51	1.375	2.427
52	0.841	1.281
53	0.86	1.145
54	1.308	1.379
55	0.913	1.999
56	1.033	2.667
57	1.125	3.35
58	1.268	3.325
59	1.425	3.776
60	1.514	4.544
61	1.094	5.288
62	0.967	4.925
63	1.377	5.406
64	1.385	5.212
65	1.359	3.715
66	0.899	2.446
67	0.995	1.686
68	0.82	1.122
69	0.782	1.521
70	0.932	2.222
71	0.861	2.262
72	0.737	2.699
73	0.917	2.508
74	0.895	1.909
75	0.824	1.882
76	0.735	1.396
77	0.705	1.298
78	0.97	1.336
79	1.345	1.751
80	1.183	1.505
81	1.003	1.155
82	0.8	0.96
83	0.747	0.977
84	1.015	1.143
85	1.534	1.503
86	1.595	1.928
87	1.43	1.66
88	1.38	1.806
89	1.241	1.91
90	1.328	2.286
91	1.064	2.011
92	0.841	1.562
93	0.898	1.513
94	0.619	1.148
95	0.558	1.005
96	0.571	0.917
97	0.561	0.908
98	0.72	1.196
99	0.822	1.311
100	1.278	1.642
101	1.617	1.795
102	2.123	2.037
103	1.136	3.021
104	1.292	3.334
105	2.15	3.726
106	2.968	2.866
107	2.076	2.743
108	2.067	1.624
109	1.651	1.403
110	0.766	1.277
111	0.802	0.809
112	0.593	1.168
113	0.534	0.927
114	0.674	1.079
115	0.866	1.027
116	0.878	1.041
117	0.878	0.886
118	0.771	1.096
119	0.691	0.932
120	0.695	0.918
121	0.743	0.819
122	0.639	0.793
123	0.566	0.745
124	0.61	0.772
125	0.68	0.879
126	0.935	1.128
127	1.795	1.784
128	1.724	2.07
129	1.529	1.56
130	0.873	1.079
131	0.631	0.802
132	0.588	0.722
133	0.587	0.678
134	0.62	0.698
135	0.829	0.765
136	0.791	0.9
137	0.826	0.914
138	0.989	0.904
139	0.84	0.899
140	0.881	0.971
141	0.776	0.902
142	0.676	0.86
143	0.7	0.822
144	0.557	0.738
145	0.607	0.7
146	0.618	0.682
147	0.554	0.683
148	0.59	0.672
149	0.649	0.714
150	0.592	0.773
151	0.676	0.797
152	0.765	0.774
153	0.916	0.785
154	1.186	0.943
155	1.29	1.205
156	1.396	1.322
157	1.216	1.135
158	1.163	1.155
159	1.38	1.661
160	1.372	1.68
161	1.169	1.324
162	1.374	1.468
163	1.279	1.237
164	1.134	1.127
165	1.142	1.172
166	0.812	0.868
167	0.835	0.827
168	0.943	0.841
169	1.109	0.97
170	1.054	1.273
171	1.633	1.815
172	1.941	2.18
173	3.19	2.406
174	2.148	2.593
175	2.106	2.446
176	1.738	1.939
177	1.463	1.458
178	1.071	0.989
179	0.917	0.797
180	0.7	0.698
181	0.659	0.691
182	0.632	0.763
183	0.73	0.857
184	0.734	0.901
185	0.651	0.853
186	0.644	0.78
187	0.623	0.724
188	0.672	0.736
189	0.671	0.723
190	0.673	0.717
191	0.693	0.707
192	0.767	0.726
193	0.867	0.898
194	0.857	0.717
195	0.904	0.848
196	1.046	1.358
197	1.015	1.047
198	0.861	0.763
199	0.675	0.647
200	0.628	0.687

## Sheet: Sheet3
Residue	mTOR-M	mTOR-M-C
0	1.111	1.452
1	0.894	1.324
2	0.708	1.004
3	0.733	0.94
4	0.661	0.846
5	0.711	0.823
6	0.627	0.789
7	0.616	0.815
8	0.671	1.299
9	0.923	1.584
10	0.855	1.818
11	0.704	1.927
12	0.6	1.746
13	0.649	1.852
14	0.646	1.361
15	0.63	0.974
16	0.538	0.625
17	0.535	0.62
18	0.559	0.559
19	0.597	0.667
20	0.76	0.726
21	1.014	1.057
22	1.056	1.027
23	1.188	1.06
24	1.344	1.211
25	1.027	1.049
26	0.861	0.862
27	0.787	0.783
28	0.957	0.837
29	0.919	0.898
30	0.903	0.867
31	0.755	0.776
32	0.808	0.89
33	0.677	0.805
34	0.673	0.861
35	0.799	1.247
36	0.765	1.355
37	0.857	1.859
38	1.195	2.153
39	1.115	1.533
40	1.229	2.206
41	1.11	2.512
42	1.321	2.666
43	1.423	2.55
44	1.991	2.353
45	1.658	2.393
46	1.582	2.212
47	1.593	1.923
48	1.761	2.794
49	1.521	2.889
50	1.929	3.213
51	1.801	2.306
52	1.311	2.278
53	1.821	2.203
54	2.182	2.405
55	2.486	2.968
56	2.754	3.539
57	3.358	2.887
58	3.638	2.888
59	4.658	3.121
60	5.657	3.44
61	5.873	3.117
62	6.727	3.857
63	4.553	3.486
64	3.237	2.636
65	2.537	2.375
66	2.02	2.034
67	1.724	1.598
68	1.433	1.772
69	1.426	1.901
70	1.484	1.69
71	1.635	1.328
72	1.423	1.53
73	1.291	1.702
74	0.976	1.584
75	0.913	1.197
76	0.681	0.965
77	0.817	0.792
78	0.976	1.166
79	1.333	1.249
80	1.25	1.345
81	1.086	0.88
82	1.064	0.798
83	0.945	0.78
84	0.968	1.186
85	1.478	1.499
86	1.359	1.662
87	1.05	1.637
88	1.111	1.615
89	1.127	1.547
90	1.286	1.583
91	1.23	1.452
92	0.979	1.613
93	1.041	1.439
94	0.788	1.022
95	0.81	0.869
96	0.776	0.833
97	0.87	0.78
98	0.927	0.944
99	1.031	1.039
100	1.222	1.415
101	1.691	1.484
102	2.643	1.601
103	2.299	2.364
104	2.349	2.715
105	3.306	2.798
106	2.241	2.105
107	2.492	2.379
108	1.374	1.686
109	1.252	1.21
110	0.951	0.895
111	0.914	0.706
112	0.787	0.707
113	0.749	0.663
114	0.855	0.813
115	0.843	0.866
116	0.727	0.786
117	0.618	0.639
118	0.667	0.776
119	0.612	0.729
120	0.577	0.705
121	0.543	0.638
122	0.505	0.582
123	0.521	0.53
124	0.621	0.616
125	0.779	0.715
126	1.076	1.002
127	1.275	1.4
128	1.53	1.373
129	1.225	1.518
130	1.025	1.159
131	0.77	0.772
132	0.713	0.76
133	0.568	0.568
134	0.579	0.644
135	0.586	0.742
136	0.675	0.817
137	0.702	0.81
138	0.782	0.819
139	0.748	0.813
140	0.887	0.839
141	0.911	0.766
142	0.924	0.748
143	0.813	0.696
144	0.77	0.575
145	0.725	0.621
146	0.707	0.628
147	0.711	0.639
148	0.64	0.619
149	0.726	0.777
150	0.841	0.806
151	0.741	0.879
152	0.695	1.002
153	0.777	1.097
154	0.975	1.385
155	1.059	1.362
156	1.252	1.469
157	1.216	1.311
158	1.144	1.17
159	1.425	1.389
160	1.412	1.385
161	1.195	1.188
162	1.562	1.308
163	1.247	1.126
164	1.093	0.99
165	1.082	0.998
166	0.844	0.805
167	0.78	0.88
168	0.983	0.887
169	0.967	1.047
170	1.349	1.152
171	2.177	1.457
172	2.343	1.565
173	3.133	2.044
174	2.54	2.217
175	2.127	2.276
176	1.727	2.139
177	1.199	1.504
178	0.877	1.195
179	0.751	0.994
180	0.705	0.864
181	0.718	0.816
182	0.685	0.716
183	0.781	0.772
184	0.832	0.813
185	0.767	0.74
186	0.661	0.676
187	0.567	0.666
188	0.582	0.717
189	0.664	0.747
190	0.846	0.798
191	0.777	0.749
192	0.738	0.653
193	0.917	1.044
194	0.805	0.946
195	1.04	0.945
196	1.631	1.756
197	1.299	1.213
198	0.86	0.865
199	0.748	0.709
200	0.812	0.693
